# Supplementary material for: Prevalence and predictors of polypharmacy prescription among type 2 diabetes patients at a tertiary care department in Ningbo, China: A retrospective database study
Source: PLoS One. 2019 Jul 17;14(7):e0220047. doi: 10.1371/journal.pone.0220047 (PMC6636754; doi:10.1371/journal.pone.0220047)
Supplement: S1 Dataset — (XLSX) [file pone.0220047.s002.xlsx]

## Sheet: Data sets
age	age1	sex	education	Occupation	Marriage	Residence	Healthinsurance	Currentsmoking	Currentdringking	duration	duration1	HbA1c	HbA1c1	LOS	LOS1	InfectiousD	NeoplasmsD1	NeoplasmsD2	BloodD	EndocrineD	MentalD	NervousD	CirculationD	RespiratoryD	DigestiveD	SkinD	MusculoskeletalD	GenitourinaryD	PregnancyD	useA	useA10	useA10A	useA10AB	useA10ACAE	useA10AD	useA10B	useA10BA	useA10BB	useA10BF	useA10BG	useA10BX0203	useA2	useA02	useA02BC	useB	useB01	useB01AC06	useC	useC01
49	2	2	3	3	1	2	2	0	0	5	2	10.4	2	8	2	0	1	1	0	0	0	0	0	0	1	0	0	0	0	1	1	1	1	1	0	1	1	0	0	0	0	0	0	0	0	0	0	0	0
84	3	2	3	3	1	1	2	0	0	17	4	10.4	2	9	2	0	1	2	0	1	0	0	1	1	1	0	0	0	0	1	1	1	1	1	0	1	0	0	1	0	0	1	1	1	0	0	0	1	0
65	3	2	3	1	1	2	1	0	0	23	4	8.9	2	15	3	0	1	2	0	1	0	0	1	0	1	0	1	0	0	1	1	1	0	0	1	1	1	0	0	0	0	1	0	0	1	1	1	1	0
59	2	2	2	3	1	1	1	0	0	8	3	6.5	1	8	2	0	1	2	0	1	0	0	1	1	1	0	1	0	0	1	1	1	0	1	0	1	1	0	0	0	0	1	0	0	0	0	0	1	0
84	3	2	4	3	1	1	1	0	0	15	4	9.4	2	13	3	0	1	2	0	1	0	0	1	0	0	0	0	0	0	1	1	0	0	0	0	1	0	0	1	0	1	0	0	0	0	0	0	1	1
71	3	2	4	1	1	1	1	0	0	22	4	5.9	1	10	2	0	1	1	1	1	0	0	0	0	0	0	0	1	0	1	1	1	0	0	1	1	0	0	1	0	0	1	0	0	0	0	0	1	0
86	3	1	1	3	1	1	1	0	0	7	3	12.3	2	10	2	0	1	2	0	1	0	0	1	0	0	0	0	0	0	1	1	1	0	0	1	1	0	0	1	0	0	0	0	0	1	1	0	1	0
76	3	2	2	3	1	1	1	0	0	17	4	#NULL!	3	17	3	0	1	2	0	1	0	0	1	0	0	0	0	0	0	1	1	0	0	0	0	1	1	1	0	0	0	1	0	0	1	1	1	1	0
48	2	2	2	1	1	1	1	0	0	5	2	8	2	13	3	0	1	2	1	1	0	0	1	0	1	0	0	1	0	1	1	1	1	1	0	0	0	0	0	0	0	0	0	0	0	0	0	0	0
55	2	2	1	2	1	1	1	0	0	10	3	7.4	2	5	1	0	1	2	0	1	0	0	0	0	1	0	0	0	0	1	1	1	0	0	1	1	1	0	0	0	0	1	1	1	0	0	0	0	0
73	3	2	4	3	1	2	1	0	0	15	4	9.5	2	11	3	0	1	2	0	1	0	0	1	0	0	0	0	1	0	1	1	1	0	1	0	1	1	0	1	0	0	0	0	0	1	1	1	1	0
65	3	2	1	3	1	1	1	0	0	19	4	6.3	1	10	2	0	1	2	1	1	0	0	1	0	1	0	0	0	0	1	1	1	0	1	0	1	1	0	0	0	1	0	0	0	1	0	0	1	1
60	3	2	3	3	1	2	1	0	0	5	2	8.4	2	7	2	0	1	2	0	0	0	0	1	0	1	0	0	1	0	1	1	0	0	0	0	1	0	0	1	0	0	1	0	0	1	1	1	1	0
61	3	2	3	3	1	2	1	0	0	20	4	#NULL!	3	14	3	0	1	1	0	1	0	0	1	1	1	0	0	0	0	1	1	1	0	0	1	1	0	0	1	0	0	0	0	0	0	0	0	1	0
56	2	2	2	3	1	1	1	0	0	7	3	5.8	1	15	3	0	1	2	0	1	0	1	0	1	0	0	1	0	0	0	0	0	0	0	0	0	0	0	0	0	0	0	0	0	0	0	0	0	0
46	2	2	2	1	1	2	1	0	0	7	3	8.3	2	15	3	0	1	1	0	1	0	0	0	0	0	0	1	0	0	1	1	1	1	1	0	0	0	0	0	0	0	1	0	0	1	0	0	0	0
58	2	2	3	3	1	1	1	0	0	8	3	7.3	2	8	2	1	1	2	0	0	0	0	1	0	0	0	0	1	0	1	1	0	0	0	0	1	1	0	0	0	0	0	0	0	0	0	0	1	0
60	3	2	3	3	2	2	1	0	0	27	4	7	2	11	3	0	1	2	0	1	0	0	1	0	1	0	0	0	0	1	1	1	0	1	0	1	1	0	0	0	1	1	1	1	1	0	0	1	0
78	3	1	3	3	1	1	1	1	0	21	4	9.2	2	18	3	1	1	2	1	1	0	0	1	0	1	0	0	0	0	1	1	1	0	0	1	1	1	0	0	0	0	1	1	1	1	1	1	1	1
43	2	2	2	2	1	2	1	0	0	12	4	9.1	2	10	2	0	1	2	0	1	0	0	0	0	0	1	0	1	0	1	1	1	1	1	0	1	1	0	1	1	0	0	0	0	0	0	0	1	0
85	3	2	4	3	2	2	1	0	0	4	2	10.3	2	10	2	0	1	2	0	1	0	0	1	0	0	0	1	1	0	1	1	1	0	1	0	1	0	0	1	0	0	0	0	0	1	1	1	1	0
53	2	2	1	2	1	1	1	0	0	7	3	8.1	2	9	2	0	1	1	0	1	0	0	0	0	1	0	0	0	0	1	1	1	0	1	0	1	1	1	0	0	0	0	0	0	0	0	0	1	0
85	3	2	3	3	1	1	1	0	0	19	4	13.1	2	9	2	0	1	2	0	1	0	0	1	0	1	0	0	0	0	1	1	1	1	1	0	0	0	0	0	0	0	1	1	1	1	1	0	1	0
70	3	2	3	3	1	2	1	0	0	21	4	9.8	2	15	3	0	1	2	0	1	0	0	1	0	1	0	0	0	0	1	1	1	0	0	1	1	1	0	1	0	0	1	0	0	1	1	1	1	0
80	3	2	3	3	2	1	1	0	0	13	4	7.5	2	12	3	0	1	2	0	1	0	0	1	0	1	0	1	1	0	1	1	1	0	0	1	1	0	0	1	0	0	0	0	0	1	1	1	1	0
46	2	2	2	3	1	2	1	0	0	5	2	6.8	1	6	2	0	1	2	0	1	0	0	1	0	0	0	0	0	0	1	1	1	1	0	0	0	0	0	0	0	0	0	0	0	0	0	0	0	0
73	3	1	2	3	1	1	1	0	0	24	4	9.4	2	10	2	1	1	2	0	1	0	1	1	1	0	0	0	0	0	1	1	1	1	1	0	1	0	0	1	0	0	0	0	0	1	1	1	1	0
66	3	2	2	3	1	2	1	0	0	12	4	8	2	11	3	0	1	2	0	0	0	0	0	0	1	0	0	1	0	1	1	0	0	0	0	1	1	0	0	0	0	0	0	0	0	0	0	1	0
63	3	2	4	3	1	1	1	0	0	8	3	11.6	2	12	3	0	1	2	0	1	0	0	1	0	1	0	1	0	0	1	1	1	0	1	0	1	0	0	1	0	1	1	1	1	1	1	1	1	0
68	3	2	3	1	1	2	1	0	0	18	4	5.8	1	14	3	0	1	2	1	1	0	1	1	1	0	0	0	0	0	1	1	1	0	0	1	1	0	0	1	0	0	1	0	0	0	0	0	1	0
36	1	2	1	3	1	1	2	0	0	8	3	7.4	2	9	2	0	1	2	0	0	0	0	0	0	1	0	0	0	0	1	1	1	1	1	0	0	0	0	0	0	0	0	0	0	0	0	0	0	0
69	3	2	4	3	1	2	1	0	0	14	4	9.9	2	6	2	0	1	2	0	1	0	0	0	0	1	0	1	1	0	1	1	0	0	0	0	1	1	0	1	0	0	0	0	0	0	0	0	1	0
78	3	1	3	3	1	1	1	0	0	20	4	8.5	2	25	3	0	1	2	0	1	0	0	1	1	1	0	0	0	0	1	1	1	0	0	1	1	0	0	1	0	1	1	1	1	1	1	1	1	0
89	3	2	4	3	1	1	1	0	0	27	4	6.6	1	10	2	0	1	2	0	1	0	0	1	0	1	0	0	1	0	1	1	1	0	0	1	1	0	0	1	0	0	1	0	0	1	1	1	1	0
44	2	2	2	1	2	1	1	0	0	11	4	12.2	2	14	3	0	1	2	0	1	1	1	1	0	1	0	0	0	0	1	1	1	0	0	1	1	1	0	1	0	1	0	0	0	0	0	0	1	0
59	2	1	2	2	1	1	2	1	0	12	4	7.7	2	15	3	0	1	2	1	0	0	0	0	0	1	0	1	1	0	1	1	1	1	1	0	1	1	0	0	0	0	0	0	0	0	0	0	0	0
61	3	1	3	3	1	2	1	1	0	14	4	8.5	2	5	1	0	1	2	0	1	0	0	1	0	0	0	0	0	0	1	1	1	1	1	0	1	1	0	1	0	0	0	0	0	1	1	1	1	0
73	3	2	4	3	2	1	1	0	0	21	4	7	2	9	2	0	1	2	0	1	0	0	1	0	0	0	1	0	0	1	1	0	0	0	0	1	1	1	1	0	0	1	1	1	1	1	1	1	0
59	2	2	2	2	1	1	1	0	0	16	4	9.6	2	11	3	0	1	2	0	0	0	0	0	0	0	1	0	0	0	1	1	1	1	1	0	1	1	0	1	1	0	1	0	0	0	0	0	1	0
51	2	1	2	2	1	1	1	1	0	4	2	5.3	1	24	3	1	1	2	0	1	0	0	0	0	1	0	0	0	0	1	0	0	0	0	0	0	0	0	0	0	0	1	1	1	0	0	0	1	0
65	3	1	2	2	1	1	1	1	0	4	2	8.1	2	8	2	0	1	2	0	1	0	0	1	0	1	0	0	1	0	1	1	0	0	0	0	1	1	0	0	0	0	1	1	0	1	1	1	1	0
48	2	1	3	2	1	2	2	1	0	4	2	15.9	2	7	2	1	1	2	0	1	0	0	0	0	0	0	0	0	0	1	1	1	1	1	0	1	0	0	1	0	0	0	0	0	0	0	0	1	0
70	3	1	2	1	1	2	1	1	0	9	3	13.7	2	14	3	0	1	2	0	0	0	0	1	0	1	0	0	0	0	1	1	1	0	0	1	1	0	0	1	0	0	1	1	1	0	0	0	1	0
53	2	2	2	2	1	1	1	0	0	14	4	4.9	1	6	2	0	1	2	0	0	0	0	0	0	1	0	0	1	0	1	1	1	0	0	1	1	0	0	1	0	0	0	0	0	0	0	0	0	0
49	2	2	2	2	1	2	2	0	0	14	4	9.8	2	13	3	0	1	2	1	1	0	0	1	0	0	0	0	1	0	1	1	1	1	1	0	1	0	0	1	0	0	0	0	0	1	0	0	0	0
57	2	2	2	3	1	2	1	0	0	16	4	12.6	2	9	2	0	1	2	0	1	0	0	0	0	1	0	0	0	0	1	1	1	0	0	1	1	0	0	1	0	0	0	0	0	0	0	0	1	0
35	1	2	3	2	1	1	2	0	0	7	3	9.8	2	3	1	0	1	2	0	0	0	0	0	0	1	0	0	0	0	1	1	1	0	0	1	1	1	0	0	0	0	1	0	0	0	0	0	0	0
55	2	2	3	3	1	1	2	0	0	19	4	10.1	2	5	1	0	1	2	0	1	0	0	0	0	0	0	0	1	0	1	1	1	0	0	1	1	1	0	1	0	0	0	0	0	0	0	0	1	0
68	3	2	3	3	1	1	1	0	0	4	2	11.2	2	9	2	0	1	2	0	1	0	0	1	0	1	0	1	0	0	1	1	1	1	1	0	1	1	0	0	0	0	1	0	0	1	0	0	1	0
65	3	2	3	3	1	1	2	0	0	4	2	15	2	5	1	0	1	2	0	1	0	0	1	0	0	0	0	0	0	1	1	0	0	0	0	1	1	1	1	0	0	1	1	1	1	1	1	1	0
64	3	1	3	2	1	2	1	1	1	14	4	9.6	2	8	2	0	1	2	0	1	0	0	1	1	1	0	0	1	0	1	1	1	1	1	0	1	1	0	0	0	0	0	0	0	1	1	1	1	0
30	1	2	1	2	1	1	1	0	0	4	2	11.9	2	10	2	0	1	2	0	1	0	0	0	0	1	0	0	0	0	1	1	0	0	0	0	1	1	1	0	0	0	1	0	0	0	0	0	1	0
60	3	1	2	2	1	1	1	1	1	11	4	5.5	1	7	2	0	1	2	0	1	0	0	1	0	1	1	0	1	0	1	1	1	0	1	0	0	0	0	0	0	0	1	0	0	0	0	0	0	0
57	2	2	3	3	1	2	1	0	0	13	4	12.6	2	9	2	0	1	2	0	1	0	0	0	0	0	0	1	0	0	1	1	1	1	1	0	1	1	0	1	0	0	0	0	0	1	1	1	1	0
61	3	1	3	2	1	1	1	1	0	7	3	10.52	2	8	2	0	1	2	0	1	0	0	0	0	0	0	0	1	0	1	1	1	0	1	0	1	1	0	0	0	1	0	0	0	1	1	1	1	0
83	3	1	2	2	1	2	2	0	0	4	2	12.9	2	9	2	0	1	2	0	1	0	0	1	0	1	0	0	1	0	1	1	1	0	0	1	0	0	0	0	0	0	0	0	0	1	1	1	1	0
71	3	1	2	3	1	1	1	0	0	14	4	8.1	2	11	3	0	1	2	0	1	0	0	1	0	1	0	0	0	0	1	1	1	1	1	0	1	0	0	1	0	0	0	0	0	1	1	1	1	0
69	3	1	2	3	1	2	1	1	0	7	3	15.2	2	12	3	0	1	2	0	1	0	0	0	1	1	0	0	1	0	1	1	1	1	1	0	0	0	0	0	0	0	0	0	0	0	0	0	0	0
39	1	1	1	2	1	2	1	1	0	4	2	12.2	2	13	3	0	1	2	0	1	0	0	0	0	1	0	0	0	0	1	1	1	0	1	0	1	1	0	1	0	0	1	1	1	0	0	0	0	0
64	3	1	2	3	1	1	1	0	0	4	2	5.7	1	13	3	0	1	2	0	0	0	0	1	0	0	0	0	0	0	1	1	0	0	0	0	1	1	0	1	0	0	0	0	0	1	0	0	1	0
64	3	1	2	2	1	1	1	1	0	22	4	8.3	2	9	2	0	1	2	1	1	0	0	0	0	0	0	1	0	0	1	0	0	0	0	0	0	0	0	0	0	0	1	0	0	0	0	0	1	0
54	2	1	2	1	1	1	1	1	1	12	4	9.2	2	13	3	0	1	2	0	1	0	0	1	0	1	0	1	0	0	1	1	1	1	1	0	0	0	0	0	0	0	1	1	1	1	1	1	1	0
55	2	2	2	3	1	1	1	0	0	7	3	8.3	2	10	2	0	1	2	0	1	0	1	1	0	0	0	0	0	0	1	1	0	0	0	0	1	1	0	1	0	0	1	1	1	1	1	1	1	0
43	2	2	2	2	1	2	1	0	0	10	3	10.1	2	4	1	0	1	2	0	1	0	0	0	0	0	0	0	0	0	1	1	1	0	1	0	1	1	1	0	0	0	0	0	0	1	0	0	0	0
65	3	1	3	1	1	2	1	1	1	6	3	13.3	2	6	2	0	1	2	0	1	0	0	1	0	0	0	0	0	0	1	1	0	0	0	0	1	1	0	0	0	0	0	0	0	0	0	0	1	0
30	1	2	2	1	1	2	1	0	0	4	2	10.2	2	11	3	0	1	2	0	1	0	0	0	0	0	0	0	1	0	1	1	0	0	0	0	1	1	0	0	1	0	1	0	0	0	0	0	0	0
59	2	1	4	3	1	1	1	0	1	14	4	6.5	1	12	3	0	1	2	0	0	0	0	1	0	0	0	0	1	0	1	1	1	0	1	0	1	0	0	1	0	0	0	0	0	1	1	1	1	0
50	2	2	4	2	1	2	2	0	0	5	2	10	2	8	2	0	1	2	0	1	0	0	1	1	1	0	0	1	0	1	1	1	0	0	1	1	0	0	1	0	0	0	0	0	0	0	0	1	0
82	3	1	2	3	2	1	1	1	0	14	4	8.7	2	17	3	0	1	2	1	1	0	0	1	1	0	1	1	0	0	1	1	1	0	1	0	1	1	0	1	0	0	0	0	0	1	1	1	1	0
60	3	2	3	3	1	2	1	0	0	14	4	10.6	2	14	3	0	1	2	0	0	0	1	1	0	0	0	0	1	0	1	1	1	0	0	1	1	0	0	1	0	0	0	0	0	1	1	1	1	0
46	2	1	2	2	2	2	1	0	0	9	3	9.8	2	10	2	0	1	2	0	1	0	0	0	0	1	0	0	0	0	1	1	1	1	1	0	1	1	0	0	0	0	0	0	0	0	0	0	1	0
42	2	2	2	3	1	2	1	0	0	3	2	6.8	1	4	1	0	1	1	0	1	0	0	1	0	0	0	0	0	0	1	1	0	0	0	0	1	1	0	0	0	0	0	0	0	0	0	0	1	0
68	3	2	3	3	1	1	1	0	0	17	4	10.7	2	10	2	0	1	2	0	1	0	0	1	1	1	0	0	0	0	1	1	1	1	1	0	1	1	0	1	0	0	0	0	0	1	1	1	1	0
49	2	1	2	2	1	2	1	0	0	3	2	12.9	2	9	2	0	1	2	0	1	0	0	0	0	1	0	0	0	0	1	1	0	0	0	0	1	1	0	1	0	0	1	1	1	0	0	0	1	0
71	3	1	2	3	1	1	1	0	0	19	4	10.9	2	10	2	0	1	2	0	1	0	0	0	0	0	0	0	1	0	1	1	1	1	1	0	1	1	0	1	0	0	0	0	0	1	1	1	1	0
59	2	2	3	3	1	2	2	0	0	5	2	12.2	2	13	3	0	1	2	0	1	0	0	1	0	0	0	0	1	0	1	1	1	1	1	0	1	1	0	1	0	0	0	0	0	1	0	0	1	0
67	3	1	2	3	1	1	1	0	0	13	4	6.8	1	11	3	0	1	2	0	1	0	0	1	1	0	0	0	0	0	1	1	0	0	0	0	1	0	1	0	0	0	0	0	0	0	0	0	1	0
67	3	1	3	1	1	2	2	0	1	5	2	11.4	2	24	3	0	1	2	0	1	0	0	1	0	1	0	0	0	0	1	1	1	0	1	0	1	1	0	1	0	0	0	0	0	1	0	0	1	0
55	2	1	2	2	1	1	1	1	0	13	4	6.3	1	25	3	1	1	2	0	0	0	0	1	0	1	0	0	0	0	1	1	0	0	0	0	1	0	0	1	0	0	0	0	0	0	0	0	1	0
44	2	2	4	1	1	2	2	0	0	4	2	6.7	1	8	2	0	1	2	0	1	0	0	0	0	0	0	0	0	1	1	1	1	1	1	0	0	0	0	0	0	0	0	0	0	0	0	0	0	0
74	3	2	2	3	1	1	1	0	0	18	4	10.6	2	11	3	0	1	2	0	1	0	0	1	0	0	0	0	1	0	1	1	1	0	0	1	1	1	0	1	0	0	1	1	1	1	1	1	1	0
60	3	2	2	1	1	2	1	0	0	10	3	10.8	2	16	3	0	1	2	0	1	0	1	0	0	1	0	0	1	0	1	1	1	1	1	0	1	1	1	1	0	0	0	0	0	1	1	1	1	0
61	3	2	4	3	1	2	1	0	0	16	4	13.3	2	14	3	0	1	2	0	1	0	0	0	0	1	0	0	0	0	1	1	1	0	0	1	1	1	0	1	0	0	0	0	0	0	0	0	1	0
31	1	2	2	2	1	1	2	0	0	9	3	10.2	2	9	2	0	1	2	0	0	0	0	0	0	0	0	0	0	1	1	1	1	1	1	0	0	0	0	0	0	0	0	0	0	0	0	0	0	0
40	2	1	4	3	1	2	1	0	0	3	2	14.9	2	7	2	0	1	2	0	1	0	0	0	0	0	0	0	0	0	1	1	1	0	0	1	1	1	0	1	0	0	1	0	0	0	0	0	1	0
57	2	2	2	3	1	2	1	0	0	13	4	7.9	2	8	2	0	1	2	0	0	0	0	0	0	1	0	1	0	0	1	1	1	0	0	1	0	0	0	0	0	0	0	0	0	1	1	1	1	0
63	3	2	2	3	1	1	2	0	0	23	4	7.7	2	12	3	0	1	2	0	1	0	0	0	0	1	0	0	0	0	1	1	0	0	0	0	1	1	1	1	0	0	1	1	1	0	0	0	1	0
65	3	2	4	3	2	2	1	0	0	13	4	9.7	2	7	2	0	1	2	0	1	0	0	0	0	0	0	0	0	0	1	1	1	1	1	0	1	1	0	1	0	0	0	0	0	0	0	0	1	0
84	3	1	2	3	1	1	1	0	0	13	4	6	1	8	2	0	1	2	0	1	1	0	1	0	0	0	0	0	0	1	1	0	0	0	0	1	0	0	1	0	0	1	1	1	1	1	0	1	0
43	2	1	3	1	2	2	2	0	0	4	2	9.5	2	13	3	1	1	2	0	1	0	0	0	0	0	0	0	0	0	1	1	1	0	1	0	1	0	0	1	0	1	0	0	0	1	0	0	1	0
49	2	1	2	2	1	2	2	1	1	9	3	7.1	2	6	2	0	1	2	0	0	0	0	1	0	1	0	0	0	0	1	1	0	0	0	0	1	1	0	0	0	0	0	0	0	1	0	0	1	0
35	1	1	2	1	1	2	1	0	0	5	2	6.7	1	14	3	0	1	2	0	0	0	0	1	0	1	0	0	1	0	1	1	1	0	0	1	0	0	0	0	0	0	1	0	0	0	0	0	1	0
56	2	2	1	2	1	1	1	0	0	19	4	11.3	2	7	2	0	1	2	0	1	1	0	1	0	0	0	0	0	0	1	1	1	0	0	1	1	1	0	1	0	0	0	0	0	0	0	0	1	1
59	2	2	3	3	1	2	1	0	0	7	3	13.3	2	8	2	0	1	2	0	1	0	0	0	0	1	0	0	0	0	1	1	0	0	0	0	1	1	0	0	0	0	0	0	0	1	1	1	1	0
51	2	2	3	2	1	1	1	0	0	3	2	11.3	2	9	2	1	1	2	0	1	0	0	1	0	1	0	0	0	0	1	1	0	0	0	0	1	1	0	0	0	0	1	0	0	0	0	0	1	0
42	2	2	1	2	1	1	1	0	0	3	2	6.5	1	5	1	0	1	2	0	0	0	0	0	0	0	0	0	0	0	1	1	0	0	0	0	1	1	0	0	0	0	0	0	0	0	0	0	0	0
59	2	2	1	3	1	1	1	0	0	4	2	6.3	1	5	1	0	1	2	0	1	0	0	1	0	0	0	1	1	0	0	0	0	0	0	0	0	0	0	0	0	0	0	0	0	0	0	0	1	0
51	2	2	2	2	1	1	1	0	0	10	3	12.5	2	24	3	0	1	2	1	1	0	0	1	0	0	0	0	1	0	1	1	1	0	1	0	0	0	0	0	0	0	0	0	0	0	0	0	0	0
44	2	2	1	2	1	1	1	0	0	11	4	8.4	2	9	2	0	1	2	0	1	0	0	0	0	0	0	1	1	0	1	1	0	0	0	0	1	1	0	0	0	0	0	0	0	1	0	0	1	0
54	2	2	2	3	1	2	2	0	0	3	2	13.2	2	13	3	0	1	2	1	0	0	0	0	0	1	0	0	0	0	1	1	1	1	1	0	0	0	0	0	0	0	0	0	0	0	0	0	0	0
68	3	2	3	1	1	2	1	0	0	3	2	13.6	2	11	3	1	1	2	0	1	0	0	0	1	0	0	1	1	0	1	1	1	0	0	1	0	0	0	0	0	0	0	0	0	1	0	0	1	0
48	2	2	3	1	1	1	2	0	0	3	2	13.6	2	6	2	0	1	2	0	1	0	0	0	0	1	0	0	0	0	1	1	1	0	1	0	1	0	0	1	0	0	1	1	1	0	0	0	1	0
50	2	2	3	1	1	2	1	0	0	8	3	12.3	2	8	2	0	1	2	0	0	0	0	1	0	1	0	0	0	0	1	1	1	1	1	0	1	1	0	0	0	0	1	0	0	0	0	0	1	0
53	2	2	3	3	1	2	2	0	0	3	2	12.9	2	5	1	0	1	2	0	0	0	0	0	0	1	0	0	0	0	1	1	1	1	1	0	1	1	0	1	0	0	0	0	0	1	0	0	0	0
61	3	1	2	2	1	1	1	1	0	13	4	11.2	2	21	3	0	1	2	0	1	0	0	1	0	1	0	0	0	0	1	1	1	0	1	0	1	1	0	1	0	1	0	0	0	0	0	0	1	0
52	2	1	2	2	1	1	1	1	0	5	2	7.7	2	5	1	0	1	2	0	1	0	0	0	0	1	0	0	1	0	1	1	0	0	0	0	1	1	0	0	0	0	1	1	1	0	0	0	1	0
68	3	2	3	2	1	2	1	0	0	20	4	10.9	2	7	2	0	1	2	0	1	0	0	1	0	1	0	1	1	0	1	1	1	1	1	0	1	1	0	1	0	0	1	1	1	1	1	1	1	0
59	2	2	4	3	1	2	1	0	0	14	4	12	2	8	2	0	1	2	0	1	0	0	0	0	1	0	0	0	0	1	1	1	1	1	0	1	1	0	1	0	0	0	0	0	1	1	1	1	0
65	3	2	4	3	1	1	1	0	0	16	4	7.9	2	6	2	0	1	2	0	1	0	0	1	0	0	0	0	0	0	1	1	0	0	0	0	1	1	0	0	0	0	0	0	0	0	0	0	1	0
79	3	2	3	3	1	1	1	0	0	13	4	8.2	2	8	2	0	1	2	1	1	0	0	1	0	0	0	0	0	0	1	1	1	0	0	1	1	1	0	1	0	0	1	1	1	0	0	0	1	0
60	3	2	2	3	1	1	1	0	0	9	3	6	1	12	3	0	1	2	0	1	0	0	0	1	1	1	0	0	0	1	1	1	0	0	1	1	1	0	0	0	0	0	0	0	0	0	0	1	0
37	1	2	2	3	1	1	1	0	0	5	2	10	2	8	2	0	1	2	0	0	0	0	0	0	0	0	0	0	0	1	1	1	1	1	0	1	1	0	0	0	0	1	0	0	1	0	0	1	0
53	2	2	3	3	1	2	1	0	0	13	4	9.4	2	6	2	0	1	2	0	1	0	0	1	0	1	0	0	0	0	1	1	1	0	0	1	1	1	0	1	0	0	0	0	0	1	0	0	1	0
62	3	2	2	3	1	2	2	0	0	11	4	10.7	2	7	2	0	1	2	0	1	0	0	0	0	1	0	0	0	0	1	1	1	1	1	0	1	1	0	1	0	0	0	0	0	1	1	1	1	0
48	2	2	1	2	1	1	2	0	0	13	4	7.4	2	7	2	0	1	2	0	1	0	0	1	0	1	0	0	1	0	1	1	0	0	0	0	1	1	0	0	0	0	1	0	0	1	0	0	1	0
55	2	2	2	2	1	1	1	0	0	2	2	#NULL!	3	11	3	0	1	2	0	0	0	0	1	0	0	0	0	0	0	1	1	0	0	0	0	1	1	1	1	0	0	0	0	0	0	0	0	1	0
39	1	2	2	3	2	1	1	0	0	4	2	6.5	1	7	2	0	1	2	0	1	0	0	0	0	0	0	0	0	0	1	1	0	0	0	0	1	1	0	0	0	0	0	0	0	0	0	0	0	0
45	2	2	4	2	1	2	1	0	0	2	2	9.8	2	7	2	0	1	2	0	1	0	0	0	0	0	0	0	1	0	1	1	1	0	0	1	1	1	0	0	0	0	0	0	0	0	0	0	1	0
57	2	1	3	1	1	2	2	0	0	2	2	8.5	2	16	3	1	1	2	0	1	0	1	0	0	0	0	0	0	0	1	1	1	1	1	0	0	0	0	0	0	0	1	1	1	0	0	0	1	0
64	3	2	3	3	1	2	1	0	0	12	4	7.2	2	13	3	0	1	2	0	1	0	0	1	0	1	0	0	0	0	1	1	1	1	1	1	1	0	0	1	0	0	0	0	0	0	0	0	1	1
66	3	2	3	3	1	2	1	0	0	6	3	5.8	1	13	3	0	1	2	0	1	1	0	1	0	1	0	0	0	0	1	0	0	0	0	0	0	0	0	0	0	0	1	1	1	0	0	0	1	0
50	2	2	2	1	1	2	1	0	0	17	4	8.4	2	12	3	0	1	2	0	1	0	0	0	0	1	0	0	1	0	1	1	1	0	0	1	1	1	0	1	0	0	0	0	0	0	0	0	1	0
48	2	1	4	1	1	2	1	1	1	5	2	#NULL!	3	8	2	0	1	2	1	1	0	0	0	0	1	0	0	0	0	1	1	1	0	0	1	0	0	0	0	0	0	1	1	1	0	0	0	0	0
49	2	2	3	3	1	2	2	0	0	3	2	13.6	2	10	2	1	1	2	0	1	0	0	0	1	1	0	0	0	0	1	1	1	0	1	0	1	0	0	1	0	0	1	0	0	0	0	0	0	0
80	3	1	4	3	1	1	1	0	0	12	4	12.4	2	6	2	0	1	2	0	1	0	0	0	1	1	0	0	0	0	1	1	0	0	0	0	1	1	0	1	0	1	1	0	0	1	0	0	1	0
42	2	2	3	2	2	2	1	0	0	2	2	10	2	6	2	0	1	2	0	1	0	0	0	0	0	0	0	0	0	1	1	0	0	0	0	1	1	0	0	0	0	1	0	0	0	0	0	0	0
68	3	2	4	1	1	1	1	0	0	8	3	16.8	2	14	3	1	1	2	0	1	0	0	0	0	1	0	0	0	0	1	1	1	1	1	0	0	0	0	0	0	0	1	0	0	0	0	0	1	0
79	3	1	2	3	1	1	1	0	0	5	2	5.3	1	12	3	0	1	2	0	1	0	0	1	0	1	0	0	0	0	1	0	0	0	0	0	0	0	0	0	0	0	1	0	0	1	0	0	1	0
51	2	2	2	3	1	2	2	0	0	6	3	10.1	2	11	3	0	1	2	0	0	0	0	0	1	0	0	0	0	0	1	1	1	1	1	0	1	1	0	1	1	0	0	0	0	1	0	0	1	0
56	2	2	2	2	1	1	1	0	0	14	4	8.2	2	11	3	0	1	2	0	1	0	0	0	0	1	0	0	1	0	1	1	0	0	0	0	1	1	0	1	0	0	1	1	1	0	0	0	1	0
70	3	2	3	3	1	2	1	0	0	18	4	11.5	2	9	2	0	1	2	0	1	0	0	1	0	1	0	0	0	0	1	1	1	1	1	0	1	1	0	0	0	0	1	1	0	1	1	1	1	0
65	3	1	2	3	1	1	1	1	0	22	4	8.6	2	21	3	0	1	2	0	1	0	0	0	0	1	0	1	0	0	1	1	1	1	1	0	1	0	0	1	0	0	0	0	0	1	0	0	1	0
78	3	2	4	1	1	1	1	0	0	12	4	6.5	1	4	1	1	1	2	0	1	0	0	1	0	0	0	0	0	0	1	1	1	0	1	0	1	1	0	1	0	0	0	0	0	0	0	0	1	0
78	3	1	3	1	1	1	1	0	0	22	4	8.7	2	8	2	0	1	2	0	1	0	0	1	1	0	0	0	0	0	1	1	1	0	0	1	1	1	0	1	0	0	0	0	0	1	0	0	1	0
65	3	2	3	3	1	2	1	0	0	1	1	10.4	2	14	3	0	1	2	0	1	0	0	0	0	1	0	0	0	0	1	1	0	0	0	0	1	0	1	1	0	0	1	0	0	0	0	0	1	0
53	2	1	2	1	1	2	1	0	0	12	4	10.6	2	9	2	0	1	2	0	1	0	0	1	0	0	0	0	0	0	1	1	1	1	1	0	1	0	0	1	0	0	0	0	0	1	0	0	1	0
82	3	2	4	3	2	1	1	0	0	11	4	7	2	13	3	0	1	2	0	1	0	0	0	1	0	0	1	0	0	1	1	0	0	0	0	1	0	0	1	0	1	0	0	0	1	0	0	1	0
48	2	1	3	1	1	2	1	0	0	5	2	8.7	2	6	2	0	1	2	0	0	0	0	1	0	0	0	0	0	0	1	1	0	0	0	0	1	1	0	1	0	0	1	0	0	0	0	0	1	0
48	2	1	3	2	1	2	1	0	0	6	3	12.1	2	6	2	0	1	2	0	1	0	0	1	0	0	0	1	1	0	1	1	1	0	1	0	1	1	0	0	0	1	0	0	0	0	0	0	1	0
44	2	2	4	1	1	1	1	0	0	2	2	11.6	2	7	2	0	1	2	0	1	0	1	0	0	0	1	0	0	0	1	1	1	0	1	0	1	1	0	1	1	0	0	0	0	0	0	0	0	0
44	2	2	2	2	1	1	1	0	0	1	1	6.1	1	10	2	0	1	2	0	1	0	0	0	0	1	0	0	1	0	1	1	0	0	0	0	1	0	1	1	0	0	0	0	0	0	0	0	1	0
51	2	2	2	3	1	1	1	0	0	9	3	10	2	7	2	0	1	2	0	1	0	0	1	0	1	0	0	0	0	1	1	1	1	1	0	1	1	0	1	0	0	1	1	1	0	0	0	1	0
57	2	2	1	3	1	2	1	0	0	6	3	7.1	2	5	1	0	1	2	0	1	0	0	1	0	1	0	0	0	0	1	1	0	0	0	0	1	1	0	1	0	0	0	0	0	0	0	0	1	0
46	2	2	2	2	1	2	2	0	0	1	1	8.3	2	13	3	0	1	2	0	0	0	0	0	0	0	0	0	0	0	1	1	1	1	1	0	1	0	0	1	0	0	0	0	0	0	0	0	0	0
73	3	2	3	3	1	2	1	0	0	11	4	8.9	2	9	2	0	1	2	0	1	0	0	1	0	0	0	0	1	0	1	1	1	0	0	1	1	1	0	0	0	0	0	0	0	0	0	0	1	0
52	2	2	2	3	1	1	1	0	0	8	3	11.8	2	12	3	0	1	2	0	0	0	0	0	0	1	0	1	0	0	1	1	1	0	1	0	1	1	0	1	0	0	0	0	0	1	0	0	1	0
66	3	2	3	1	1	2	1	0	0	5	2	10.7	2	11	3	0	1	2	0	1	0	0	0	0	1	0	0	0	0	1	1	1	1	1	0	1	1	0	1	0	0	0	0	0	0	0	0	1	0
74	3	2	3	1	2	1	1	0	0	12	4	6.8	1	11	3	0	1	2	0	1	0	1	0	0	0	0	0	1	0	1	1	1	1	1	0	0	0	0	0	0	0	1	0	0	0	0	0	0	0
61	3	1	2	3	1	2	1	1	1	5	2	8.5	2	9	2	1	1	2	0	1	0	0	1	0	1	0	0	0	0	1	1	1	0	1	0	1	1	0	0	0	1	1	1	1	0	0	0	1	0
52	2	2	3	2	1	2	1	0	0	4	2	9.2	2	8	2	0	1	2	0	1	0	0	1	0	1	0	0	1	0	1	1	1	0	0	1	1	0	0	0	0	1	1	0	0	0	0	0	0	0
54	2	1	3	2	1	2	1	0	0	1	1	14.4	2	17	3	0	1	2	0	1	0	0	0	0	1	0	0	1	0	1	1	1	1	1	0	1	0	0	1	0	0	1	1	1	0	0	0	1	0
51	2	1	2	2	1	2	1	0	0	6	3	8.9	2	6	2	0	1	2	0	1	0	0	1	0	0	1	0	1	0	1	1	1	0	1	0	1	1	0	0	0	0	0	0	0	1	0	0	1	0
34	1	1	1	2	1	1	1	0	0	0	1	10.9	2	5	1	0	1	2	0	0	0	0	0	0	1	0	0	0	0	1	1	1	1	1	0	0	0	0	0	0	0	0	0	0	0	0	0	0	0
45	2	2	3	2	1	2	1	0	0	6	3	11	2	6	2	0	1	1	0	0	0	0	0	1	1	0	0	0	0	1	1	1	1	1	0	0	0	0	0	0	0	0	0	0	0	0	0	0	0
76	3	1	2	3	1	1	1	0	0	18	4	8.4	2	9	2	0	1	1	0	1	0	0	1	0	1	0	0	1	0	1	1	1	0	1	0	1	0	0	1	0	1	0	0	0	0	0	0	1	0
67	3	1	3	3	1	1	1	1	0	5	2	6.8	1	10	2	1	1	1	0	0	0	0	0	0	0	0	0	0	0	1	1	1	1	1	0	0	0	0	0	0	0	0	0	0	0	0	0	0	0
81	3	2	3	3	2	1	1	0	0	16	4	8.4	2	24	3	0	1	1	0	1	0	0	1	0	0	0	0	0	0	1	0	0	0	0	0	0	0	0	0	0	0	1	0	0	0	0	0	1	0
56	2	1	1	2	1	2	1	1	0	11	4	#NULL!	3	6	2	0	1	1	0	1	0	0	0	0	0	0	0	0	0	1	1	1	0	0	1	0	0	0	0	0	0	0	0	0	0	0	0	0	0
70	3	1	2	3	1	1	1	1	0	6	3	#NULL!	3	11	3	0	1	1	0	1	0	0	0	0	1	0	0	0	0	1	1	1	1	1	0	1	1	0	1	0	0	0	0	0	0	0	0	0	0
51	2	2	1	2	1	1	1	0	0	5	2	7.1	2	4	1	0	1	1	0	0	0	0	0	0	1	0	0	1	0	0	0	0	0	0	0	0	0	0	0	0	0	0	0	0	0	0	0	0	0
75	3	1	2	3	1	1	1	0	0	23	4	7.5	2	33	3	0	1	1	0	1	0	0	0	1	0	0	0	0	0	0	0	0	0	0	0	0	0	0	0	0	0	0	0	0	0	0	0	0	0
73	3	1	4	1	1	1	2	0	0	5	2	11.8	2	11	3	0	1	1	0	0	0	0	1	0	0	0	0	0	0	1	1	1	0	1	0	1	0	1	1	0	0	0	0	0	0	0	0	1	0
63	3	2	3	3	1	2	1	0	0	9	3	9.8	2	9	2	1	1	2	0	0	0	0	1	0	0	0	0	0	0	1	1	1	1	1	0	1	0	0	1	0	0	1	0	0	0	0	0	1	1
78	3	2	3	3	2	1	1	0	0	5	2	15.6	2	15	3	0	1	1	0	1	0	0	1	0	1	0	1	0	0	1	1	1	0	0	1	0	0	0	0	0	0	1	0	0	1	0	0	0	0
57	2	1	2	1	1	2	1	0	0	6	3	9.5	2	20	3	0	1	1	0	1	0	0	1	0	1	0	0	1	0	1	1	1	1	1	0	0	0	0	0	0	0	1	1	1	0	0	0	1	0
65	3	2	2	3	1	2	1	0	0	17	4	10.7	2	6	2	0	1	1	0	1	0	0	1	0	0	0	1	0	0	1	1	1	1	1	0	1	0	0	1	0	0	0	0	0	0	0	0	1	0
71	3	1	2	3	1	1	1	0	0	19	4	11.3	2	10	2	0	1	1	0	1	0	0	0	1	0	0	1	0	0	1	1	1	1	1	0	0	0	0	0	0	0	1	0	0	1	0	0	0	0
41	2	2	3	2	1	2	2	0	0	4	2	8.9	2	9	2	0	1	1	0	1	0	0	0	0	0	0	0	0	0	1	1	0	0	0	0	1	1	0	0	0	0	0	0	0	0	0	0	1	0
65	3	2	3	3	1	1	1	0	0	14	4	9.4	2	5	1	0	1	1	0	1	0	0	0	0	0	0	0	0	0	1	1	1	1	1	0	0	0	0	0	0	0	1	0	0	0	0	0	1	0
54	2	1	2	1	1	2	1	1	0	14	4	9.6	2	13	3	0	1	1	0	0	0	0	0	0	1	0	0	0	0	1	0	0	0	0	0	0	0	0	0	0	0	1	1	1	0	0	0	0	0
69	3	2	3	3	1	2	1	0	0	7	3	6.5	1	7	2	0	1	1	0	1	0	0	0	0	1	0	0	1	0	0	0	0	0	0	0	0	0	0	0	0	0	0	0	0	0	0	0	0	0
80	3	1	3	3	1	1	1	0	0	14	4	6.3	1	11	3	1	1	2	0	1	0	1	1	0	0	0	0	0	0	1	1	0	0	0	0	1	1	1	1	0	0	0	0	0	0	0	0	0	0
57	2	2	2	3	1	1	1	0	0	6	3	6	1	14	3	0	1	1	0	1	0	0	1	0	1	0	1	0	0	1	1	0	0	0	0	1	1	0	1	0	0	0	0	0	0	0	0	1	0
67	3	1	3	3	1	1	1	0	0	14	4	#NULL!	3	17	3	0	1	1	0	1	0	0	1	0	1	0	0	0	0	1	1	1	0	1	0	0	0	0	0	0	0	0	0	0	0	0	0	0	0
75	3	1	2	1	1	1	1	0	0	9	3	12.8	2	11	3	0	1	1	0	1	0	0	1	0	0	0	0	0	0	1	1	1	1	1	0	1	0	0	1	0	0	1	0	0	1	1	1	1	0
85	3	2	3	3	2	1	1	0	0	14	4	14.3	2	19	3	0	1	1	0	1	0	0	1	0	0	0	1	0	0	1	1	1	1	1	0	1	0	0	1	0	0	1	1	1	1	1	1	1	0
71	3	2	3	3	1	2	1	0	0	14	4	7.5	2	8	2	0	1	1	0	1	0	0	1	0	1	0	1	0	0	1	1	1	0	1	0	1	1	0	1	0	1	0	0	0	0	0	0	0	0
60	3	1	3	1	1	1	1	1	0	8	3	11.6	2	11	3	0	1	1	1	1	0	0	1	1	0	0	0	0	0	1	1	1	1	1	0	1	1	0	1	0	0	1	1	1	1	1	1	1	0
70	3	1	3	3	2	2	2	0	0	5	2	13.1	2	15	3	0	1	1	0	1	0	0	1	0	0	0	0	0	0	1	1	0	0	0	0	1	1	1	1	0	0	0	0	0	1	1	1	1	0
72	3	2	2	3	1	1	1	0	0	14	4	8.6	2	8	2	0	1	2	0	1	0	0	0	0	1	0	0	0	0	1	1	1	0	0	1	1	1	0	1	0	0	0	0	0	1	1	1	1	0
74	3	2	2	3	1	1	1	0	0	24	4	9.8	2	7	2	0	1	1	0	0	0	0	1	0	1	0	0	0	0	1	1	1	1	1	0	1	0	0	1	0	0	1	1	1	0	0	0	1	0
74	3	1	2	3	1	1	1	0	0	19	4	13.1	2	14	3	0	1	1	0	1	0	0	0	0	0	0	0	0	0	1	1	1	0	0	1	1	0	0	1	0	0	0	0	0	1	1	1	1	0
53	2	1	3	2	1	2	1	1	0	5	2	9.5	2	9	2	0	1	1	0	0	0	0	1	1	0	0	0	0	0	1	1	1	0	0	1	0	0	0	0	0	0	1	0	0	0	0	0	1	0
53	2	2	3	1	1	2	2	0	1	4	2	17.8	2	17	3	1	1	1	0	1	0	0	0	0	1	0	0	1	0	1	1	1	1	1	0	1	0	0	1	0	0	0	0	0	0	0	0	1	0
86	3	1	1	3	1	1	1	0	0	23	4	5.8	1	37	3	0	1	1	0	1	0	0	1	1	0	0	0	0	0	1	1	1	0	0	1	1	0	0	1	0	0	1	1	1	0	0	0	1	0
66	3	1	3	1	1	2	1	0	0	19	4	11.9	2	12	3	0	1	1	0	1	0	0	1	0	1	0	0	0	0	1	1	1	1	1	0	0	0	0	0	0	0	1	1	1	0	0	0	1	0
87	3	1	3	3	1	1	1	0	0	16	4	7.8	2	10	2	0	1	1	0	1	0	0	1	1	0	0	0	1	0	1	1	1	0	1	0	1	0	0	1	0	1	0	0	0	1	1	1	1	0
55	2	1	4	3	1	1	1	0	0	10	3	8.8	2	5	1	0	1	1	0	1	0	0	0	0	0	0	0	0	0	1	1	1	1	1	0	0	0	0	0	0	0	1	0	0	0	0	0	0	0
54	2	2	2	3	1	2	1	0	0	3	2	8.4	2	5	1	0	1	1	0	0	0	0	1	0	0	0	0	0	0	1	1	0	0	0	0	1	1	0	0	0	1	0	0	0	0	0	0	1	0
70	3	1	3	3	1	1	1	0	0	7	3	6.9	1	30	3	0	1	1	0	1	0	0	1	0	0	0	0	0	0	1	0	0	0	0	0	0	0	0	0	0	0	1	0	0	0	0	0	1	1
52	2	1	2	3	1	2	1	0	0	11	4	9.7	2	15	3	0	1	1	0	1	0	0	0	0	0	0	0	0	0	1	1	1	0	0	1	0	0	0	0	0	0	1	0	0	0	0	0	1	0
80	3	2	3	3	2	1	1	0	0	9	3	6.3	1	29	3	0	1	1	0	1	0	0	1	0	0	0	0	0	0	0	0	0	0	0	0	0	0	0	0	0	0	0	0	0	0	0	0	1	0
75	3	2	4	1	2	1	1	0	0	23	4	9.2	2	14	3	0	1	1	0	1	0	0	1	0	0	0	0	0	0	1	1	1	1	1	0	1	1	0	1	0	0	1	1	1	0	0	0	1	0
66	3	2	2	3	1	1	1	0	0	13	4	15.1	2	5	1	0	1	1	0	0	0	0	0	0	1	0	1	0	0	1	1	1	1	1	0	0	0	0	0	0	0	1	1	1	0	0	0	0	0
49	2	2	3	2	1	1	1	0	0	3	2	8.8	2	9	2	0	1	1	0	1	0	0	0	0	0	0	0	1	0	1	1	0	0	0	0	1	1	0	0	0	0	0	0	0	1	0	0	1	0
49	2	1	2	2	1	1	1	1	1	5	2	11.5	2	21	3	0	1	1	0	0	0	0	1	0	0	0	0	1	0	1	1	1	0	1	0	1	1	0	1	0	1	0	0	0	0	0	0	1	0
90	3	1	3	3	2	1	1	0	0	23	4	7.2	2	11	3	0	1	2	0	1	0	0	1	0	0	0	0	1	0	1	1	1	1	1	0	1	0	0	1	0	0	0	0	0	1	1	0	1	0
82	3	2	1	3	1	1	1	0	0	9	3	5.9	1	9	2	0	1	1	0	1	0	0	0	0	1	0	1	0	0	1	1	1	1	1	0	0	0	0	0	0	0	1	0	0	1	0	0	0	0
60	3	1	2	3	1	1	1	1	0	4	2	9.3	2	6	2	1	1	1	0	0	0	0	0	0	0	0	0	0	0	1	1	1	0	0	1	0	0	0	0	0	0	0	0	0	0	0	0	0	0
84	3	2	4	2	1	1	1	0	0	2	2	8.8	2	201	3	0	1	1	0	1	0	0	1	0	1	0	0	0	0	1	1	1	1	1	0	0	0	0	0	0	0	1	1	1	1	1	1	1	0
74	3	1	3	1	1	2	1	1	1	12	4	7.8	2	9	2	0	1	1	0	1	0	0	1	0	1	0	0	1	0	1	1	1	0	1	0	1	0	0	1	0	0	1	1	1	1	1	1	1	0
75	3	1	2	3	1	2	1	0	0	12	4	9	2	10	2	0	1	1	1	1	0	0	1	0	1	0	0	0	0	1	1	1	1	1	0	1	1	0	0	0	0	0	0	0	0	0	0	1	0
61	3	1	3	3	1	2	1	0	0	2	2	10.8	2	7	2	0	1	1	0	0	0	0	0	1	0	0	0	0	0	1	1	1	1	1	0	0	0	0	0	0	0	1	0	0	0	0	0	0	0
65	3	2	4	3	2	2	1	0	0	12	4	8.3	2	29	3	0	1	2	0	1	0	0	0	0	0	0	0	0	0	1	1	0	0	0	0	1	1	0	1	0	0	0	0	0	1	0	0	1	0
62	3	1	1	3	1	1	1	0	0	15	4	8.6	2	8	2	0	1	1	0	0	0	0	0	0	0	0	0	0	0	1	1	1	0	0	1	1	1	0	1	0	0	0	0	0	0	0	0	1	0
69	3	1	2	3	1	1	1	0	0	22	4	7.2	2	20	3	0	1	1	0	1	0	0	1	1	0	0	0	1	0	1	1	1	1	1	0	1	1	0	1	0	0	0	0	0	0	0	0	1	0
71	3	1	3	1	1	2	1	0	0	12	4	9.1	2	10	2	0	1	1	0	1	0	0	1	0	0	0	1	1	0	1	1	1	0	1	0	1	0	0	1	0	1	0	0	0	1	0	0	1	0
65	3	1	3	3	1	1	1	0	0	6	3	12.6	2	14	3	0	1	1	0	1	0	0	0	0	1	0	0	1	0	1	1	1	1	1	0	0	0	0	0	0	0	1	1	1	0	0	0	0	0
77	3	1	4	3	1	1	1	0	0	15	4	8.2	2	7	2	0	1	1	0	1	0	0	0	0	1	0	0	0	0	1	1	1	1	1	0	1	0	0	1	0	0	0	0	0	0	0	0	0	0
72	3	2	3	3	1	2	1	0	0	4	2	10.6	2	7	2	0	1	1	0	0	0	0	1	0	0	1	0	0	0	1	1	1	0	1	0	0	0	0	0	0	0	1	0	0	0	0	0	1	0
79	3	1	3	3	1	1	1	0	0	0	1	9.1	2	9	2	0	1	1	0	1	0	0	1	0	0	0	0	1	0	1	1	1	0	1	0	1	0	1	1	0	0	1	0	0	0	0	0	1	1
83	3	1	4	1	1	1	1	0	0	4	2	5.3	1	9	2	0	1	1	0	1	0	0	0	0	1	0	0	0	0	1	0	0	0	0	0	0	0	0	0	0	0	1	0	0	0	0	0	0	0
48	2	2	4	2	1	2	1	0	0	4	2	6.5	1	10	2	0	1	1	1	0	0	0	0	0	0	0	0	0	0	1	1	1	1	1	0	0	0	0	0	0	0	1	0	0	1	0	0	0	0
24	1	1	2	1	2	2	1	0	0	6	3	12.3	2	13	3	0	0	0	0	0	0	0	0	0	0	0	0	0	0	1	1	1	0	0	1	1	1	0	0	0	0	0	0	0	0	0	0	0	0
58	2	1	2	1	1	1	1	0	0	7	3	6	1	17	3	0	0	0	0	1	0	1	1	1	1	0	1	0	0	1	1	1	0	0	1	1	1	0	0	0	0	1	0	0	1	1	1	0	0
54	2	1	1	2	1	2	2	1	0	10	3	6.9	1	7	2	0	0	0	0	1	0	0	0	0	1	0	0	1	0	1	1	0	0	0	0	1	1	1	1	0	0	0	0	0	0	0	0	1	0
81	3	2	2	3	2	1	1	0	0	16	4	11.1	2	5	1	0	0	0	0	1	0	0	1	0	0	0	0	0	0	1	1	1	0	0	1	1	0	0	1	0	0	1	0	0	1	1	1	1	0
70	3	1	2	2	1	2	1	0	0	6	3	5.8	1	18	3	0	0	0	0	1	0	0	1	0	1	0	0	1	0	1	1	0	0	0	0	1	0	0	0	0	1	1	0	0	1	1	1	1	0
54	2	1	2	2	1	1	1	0	0	6	3	6.2	1	7	2	0	0	0	0	1	0	0	1	0	1	0	0	0	0	1	1	0	0	0	0	1	1	0	0	0	0	1	0	0	0	0	0	1	0
60	3	1	2	1	1	1	1	0	1	7	3	6.6	1	13	3	0	0	0	0	1	0	0	1	0	0	0	1	0	0	1	1	1	0	1	0	1	0	0	1	0	0	0	0	0	1	1	1	1	0
72	3	2	2	3	1	1	1	0	0	9	3	7.5	2	10	2	0	0	0	0	1	0	0	1	0	0	0	1	0	0	1	1	1	0	1	0	1	0	0	1	0	1	0	0	0	1	1	1	1	0
70	3	1	3	3	1	2	1	0	0	22	4	8.5	2	14	3	0	0	0	0	1	0	0	1	0	0	0	0	1	0	1	1	1	1	1	0	1	0	0	1	1	0	0	0	0	1	1	0	1	0
68	3	2	4	1	1	2	1	0	0	5	2	12.3	2	12	3	0	0	0	0	0	0	0	1	0	1	0	1	0	0	1	1	1	0	0	1	1	1	0	1	0	0	0	0	0	1	1	1	1	0
74	3	2	4	3	1	1	1	0	0	13	4	6.7	1	12	3	0	0	0	0	1	0	0	1	0	0	0	0	1	0	1	1	1	0	0	1	1	0	0	1	0	0	1	0	0	1	1	1	1	0
63	3	1	2	1	1	1	1	0	0	11	4	7.9	2	8	2	0	0	0	0	1	0	0	1	0	0	0	0	0	0	1	1	1	0	1	0	1	1	0	0	0	1	0	0	0	1	1	1	1	0
46	2	1	3	1	1	1	1	0	0	5	2	10.7	2	10	2	0	0	0	0	1	0	0	0	0	1	0	1	0	0	1	1	1	0	0	1	1	0	0	1	0	0	1	1	1	1	0	0	1	0
65	3	2	2	3	1	1	1	0	0	25	4	5.8	1	14	3	0	0	0	0	1	0	0	1	0	0	0	0	1	0	1	1	1	0	0	1	1	0	0	1	0	0	1	0	0	1	0	0	1	0
72	3	1	3	3	1	1	1	0	0	11	4	7.6	2	8	2	0	0	0	0	1	0	0	0	0	1	1	1	0	0	1	1	0	0	0	0	1	1	1	1	0	0	0	0	0	1	1	1	1	0
83	3	1	2	3	1	1	1	0	0	11	4	7.6	2	6	2	1	0	0	0	1	0	0	1	0	0	0	0	1	0	1	1	0	0	0	0	1	0	0	1	0	0	0	0	0	1	1	0	1	0
83	3	1	2	3	1	2	1	1	0	20	4	11.5	2	22	3	0	0	0	0	1	0	0	1	1	0	0	0	0	0	1	1	1	1	1	0	1	0	0	1	0	0	1	1	1	1	1	1	1	0
62	3	2	2	3	1	1	1	0	0	9	3	9.8	2	8	2	0	0	0	0	1	0	0	1	0	1	0	0	1	0	1	1	0	0	0	0	1	1	1	0	0	0	1	0	0	1	1	1	1	0
60	3	1	2	3	1	1	1	0	0	5	2	14.2	2	13	3	1	0	0	0	1	0	0	1	1	1	0	0	0	0	1	1	1	1	1	0	1	1	0	1	0	0	1	1	1	0	0	0	1	0
59	2	1	1	2	1	2	1	0	0	5	2	#NULL!	3	8	2	0	0	0	0	1	0	0	1	0	0	0	0	0	0	1	1	1	1	1	0	1	1	0	0	0	0	1	0	0	1	1	1	1	0
33	1	1	2	3	1	2	1	0	0	11	4	6.6	1	7	2	0	0	0	0	1	0	0	0	0	0	0	0	0	0	1	1	1	1	1	0	0	0	0	0	0	0	0	0	0	0	0	0	0	0
65	3	1	2	3	1	2	1	0	0	11	4	8	2	14	3	0	0	0	0	1	0	0	1	0	1	0	0	1	0	1	1	1	0	0	1	1	0	0	1	0	0	1	0	0	1	0	0	1	0
81	3	1	1	2	1	1	1	0	0	14	4	8.1	2	24	3	0	0	0	0	1	0	0	1	1	0	0	0	0	0	1	1	1	1	1	0	1	0	0	1	0	0	1	1	1	1	1	1	1	1
73	3	1	2	3	1	1	1	0	0	8	3	6.7	1	15	3	0	0	0	0	1	0	0	1	0	0	0	0	1	0	1	1	1	0	1	0	1	0	0	0	0	1	1	0	0	1	1	0	1	0
56	2	1	2	3	1	1	1	0	0	5	2	9.2	2	10	2	0	0	0	0	0	0	0	1	0	1	0	0	0	0	1	1	1	0	0	1	0	0	0	0	0	0	1	0	0	0	0	0	1	0
55	2	1	1	2	1	2	1	1	1	10	3	8.2	2	9	2	1	0	0	0	1	0	0	0	0	0	0	0	0	0	1	1	1	0	1	0	1	1	0	0	0	1	0	0	0	0	0	0	1	0
65	3	1	1	3	1	1	1	1	1	21	4	#NULL!	3	8	2	1	0	0	0	1	0	0	1	0	1	0	0	0	0	1	1	1	1	1	0	1	0	0	1	0	0	0	0	0	1	1	1	1	0
48	2	1	2	2	1	1	2	0	0	4	2	13.1	2	7	2	0	0	0	0	1	0	0	0	0	0	0	0	0	0	1	1	1	0	0	1	1	1	0	0	0	0	0	0	0	0	0	0	1	0
40	2	2	2	3	1	2	1	0	0	7	3	8.1	2	11	3	0	0	0	0	1	0	0	0	0	0	0	0	0	0	1	1	1	1	1	0	0	0	0	0	0	0	0	0	0	0	0	0	0	0
57	2	1	1	2	1	1	1	1	1	0	1	9.8	2	10	2	0	0	0	0	1	0	0	0	0	1	0	0	1	0	1	1	1	0	0	1	1	1	0	1	0	0	0	0	0	1	1	1	1	0
64	3	1	2	3	1	1	1	1	1	11	4	6.5	1	7	2	0	0	0	0	1	0	0	1	0	0	0	0	0	0	1	1	1	0	1	0	1	1	0	1	0	0	0	0	0	1	1	1	1	1
57	2	2	4	3	1	1	1	0	0	15	4	6.4	1	6	2	0	0	0	0	0	1	0	0	0	1	0	0	0	0	1	1	0	0	0	0	1	0	1	1	0	0	0	0	0	0	0	0	0	0
70	3	1	3	1	1	2	1	0	0	25	4	12	2	10	2	1	0	0	0	1	0	0	1	0	1	0	0	0	0	1	1	1	1	1	0	0	0	0	0	0	0	1	0	0	1	0	0	1	0
81	3	2	3	3	1	1	1	0	0	10	3	5.9	1	5	1	0	0	0	0	1	0	0	1	0	0	0	0	0	0	1	1	1	0	0	1	1	0	0	1	0	0	1	1	1	0	0	0	0	0
71	3	1	2	3	1	1	2	0	0	6	3	10	2	6	2	0	0	0	0	1	0	0	1	0	0	0	0	1	0	1	1	1	0	0	1	1	0	0	1	0	0	1	1	1	1	1	0	1	0
46	2	1	2	1	1	2	1	1	1	5	2	12.9	2	11	3	0	0	0	0	1	0	0	1	0	0	0	0	1	0	1	1	1	0	0	1	1	0	0	1	0	0	0	0	0	1	1	1	1	0
74	3	1	2	3	2	1	1	0	0	15	4	7.5	2	20	3	0	0	0	0	1	0	0	1	1	1	0	0	0	0	1	1	1	0	0	1	1	1	0	1	0	0	0	0	0	1	0	0	1	0
37	1	1	1	1	1	1	1	0	0	5	2	7.6	2	8	2	0	0	0	0	0	0	0	0	0	1	0	0	0	0	1	0	0	0	0	0	0	0	0	0	0	0	1	0	0	0	0	0	0	0
72	3	2	4	1	2	2	1	0	0	6	3	5.8	1	11	3	0	0	0	0	1	0	0	0	0	1	0	1	0	0	1	1	0	0	0	0	1	1	0	0	0	0	0	0	0	0	0	0	1	0
52	2	1	2	2	1	2	1	0	0	5	2	11.7	2	8	2	0	0	0	0	1	0	0	1	0	1	0	0	1	0	1	0	0	0	0	0	0	0	0	0	0	0	1	0	0	0	0	0	1	0
72	3	1	2	3	1	1	1	0	0	7	3	11.3	2	13	3	0	0	0	0	1	0	0	1	0	0	1	0	1	0	1	1	1	0	0	1	0	0	0	0	0	0	0	0	0	1	1	1	1	1
80	3	1	2	3	1	1	2	1	0	6	3	18	2	16	3	0	0	0	0	1	0	0	1	0	1	0	0	0	0	1	1	1	0	0	1	1	0	0	1	0	0	1	1	1	1	1	0	1	0
79	3	1	1	2	1	1	1	0	0	16	4	9.8	2	11	3	0	0	0	0	1	0	0	1	0	1	0	1	1	0	1	1	1	1	1	0	1	1	0	0	0	0	1	0	0	1	1	1	1	0
76	3	1	2	3	1	1	1	0	1	16	4	6.2	1	7	2	0	0	0	0	1	0	0	1	0	1	0	0	0	0	1	1	1	0	0	1	1	0	0	1	0	0	1	0	0	1	1	1	1	0
78	3	2	4	3	2	1	1	0	0	8	3	8.9	2	9	2	0	0	0	0	1	0	0	1	0	1	0	1	0	0	1	1	0	0	0	0	1	1	0	0	0	0	0	0	0	1	1	1	1	0
55	2	1	2	2	1	1	1	0	0	15	4	5.9	1	10	2	0	0	0	0	1	0	0	1	0	0	0	0	0	0	1	1	1	0	1	0	1	1	0	1	0	0	0	0	0	1	1	1	1	0
73	3	2	2	3	1	1	1	0	0	28	4	7.3	2	11	3	0	0	0	0	1	0	1	1	0	0	0	0	0	0	1	1	1	0	1	0	0	0	0	0	0	0	0	0	0	1	1	0	1	1
46	2	1	1	2	1	1	1	1	1	9	3	6.8	1	8	2	0	0	0	0	1	0	0	0	0	1	0	0	0	0	1	1	0	0	0	0	1	1	1	0	0	0	1	0	0	0	0	0	1	0
32	1	1	1	2	1	1	1	0	0	5	2	10.5	2	12	3	0	0	0	0	1	0	0	1	0	1	0	0	0	0	1	1	1	0	0	1	0	0	0	0	0	0	1	0	0	0	0	0	1	0
85	3	2	2	3	2	1	1	0	0	6	3	9.3	2	8	2	0	0	0	0	1	0	0	1	0	1	0	0	0	0	1	1	0	0	0	0	1	0	0	0	0	1	1	0	0	0	0	0	1	0
76	3	2	4	3	2	1	1	0	0	16	4	8.1	2	9	2	0	0	0	0	1	0	0	1	0	1	0	1	0	0	1	1	1	0	0	1	1	1	0	1	0	0	0	0	0	1	1	1	1	0
83	3	2	4	3	1	1	1	0	0	15	4	8.2	2	15	3	0	0	0	0	1	0	0	1	0	1	0	0	0	0	1	1	1	0	1	0	1	0	0	1	0	0	1	1	1	1	1	1	1	0
59	2	1	2	1	1	2	1	1	1	7	3	11.2	2	6	2	0	0	0	0	0	0	0	0	0	0	0	0	0	0	1	1	1	0	0	1	0	0	0	0	0	0	0	0	0	1	1	1	1	0
70	3	1	1	3	1	1	1	1	0	21	4	8	2	8	2	0	0	0	0	1	0	0	1	0	1	0	0	0	0	1	1	1	1	1	0	0	0	0	0	0	0	1	0	0	0	0	0	1	0
47	2	1	2	2	1	1	1	0	0	5	2	8.2	2	8	2	0	0	0	0	1	0	0	1	0	1	0	0	0	0	1	1	1	1	1	0	0	0	0	0	0	0	1	0	0	0	0	0	1	0
78	3	1	2	3	1	1	1	0	0	18	4	9.9	2	16	3	0	0	0	0	1	0	0	0	0	1	0	0	1	0	1	1	1	0	0	1	1	1	0	0	0	0	0	0	0	1	1	1	1	0
55	2	2	2	3	1	1	2	0	0	8	3	9.6	2	10	2	0	0	0	0	0	0	1	0	0	0	1	0	0	0	1	1	1	0	0	1	1	1	0	1	0	0	0	0	0	0	0	0	0	0
62	3	1	2	3	1	1	1	1	1	11	4	9.8	2	18	3	0	0	0	1	1	0	0	1	0	1	0	0	0	0	1	1	1	1	1	0	1	0	0	1	0	0	1	0	0	0	0	0	1	0
52	2	1	1	2	1	1	1	1	1	9	3	6	1	6	2	0	0	0	0	1	0	0	1	0	0	0	0	0	0	0	0	0	0	0	0	0	0	0	0	0	0	0	0	0	0	0	0	1	0
78	3	2	3	3	2	1	1	0	0	11	4	6.7	1	12	3	0	0	0	0	1	0	0	1	0	1	0	1	1	0	1	1	0	0	0	0	1	1	0	0	0	0	0	0	0	1	1	1	1	0
69	3	2	1	3	1	2	1	0	0	19	4	9.8	2	22	3	0	0	0	0	1	0	0	0	0	1	0	0	0	0	1	1	1	1	1	0	1	1	0	1	0	0	0	0	0	0	0	0	0	0
82	3	2	2	3	1	1	1	0	0	11	4	11	2	10	2	0	0	0	0	1	0	0	0	0	1	0	0	0	0	1	1	1	0	0	1	1	1	0	1	0	1	0	0	0	1	1	1	0	0
42	2	1	2	1	1	1	1	1	0	7	3	11.7	2	10	2	0	0	0	0	1	0	0	0	0	1	0	0	1	0	1	1	1	1	1	0	1	1	0	0	0	0	1	0	0	0	0	0	1	0
28	1	1	2	2	1	1	2	0	0	6	3	7.3	2	13	3	0	0	0	0	1	0	0	0	0	1	0	0	0	0	1	1	1	1	1	0	0	0	0	0	0	0	1	0	0	0	0	0	1	0
92	3	1	4	3	1	1	1	1	1	5	2	13.2	2	11	3	0	0	0	0	1	0	0	1	1	1	0	0	1	0	1	1	1	0	0	1	1	0	0	1	0	0	0	0	0	1	1	1	1	0
68	3	1	4	1	1	2	2	0	0	13	4	7.1	2	5	1	0	0	0	0	0	1	0	0	0	1	0	0	0	0	1	1	0	0	0	0	1	1	0	0	0	0	0	0	0	1	0	0	0	0
78	3	1	1	3	1	1	1	0	0	34	4	6.6	1	9	2	0	0	0	0	1	0	0	1	0	0	0	0	0	0	1	1	1	1	1	0	1	1	0	1	0	0	1	0	0	1	1	1	1	1
66	3	1	1	2	1	1	1	0	0	12	4	6.3	1	7	2	1	0	0	0	1	0	0	1	0	1	0	0	0	0	1	1	1	0	0	1	1	1	0	0	0	0	0	0	0	1	1	1	1	0
65	3	2	3	3	1	1	1	0	0	13	4	6	1	14	3	0	0	0	0	1	0	1	1	1	0	0	1	0	0	1	1	1	1	1	0	1	1	0	1	0	0	1	1	1	1	1	1	1	1
77	3	1	2	3	2	1	1	1	1	11	4	5.2	1	8	2	0	0	0	0	1	0	0	1	0	1	0	0	0	0	1	1	0	0	0	0	1	0	1	1	0	0	1	0	0	1	1	1	1	0
59	2	1	1	2	1	1	1	0	0	12	4	6.6	1	5	1	0	0	0	0	1	0	0	0	0	0	0	0	0	0	0	0	0	0	0	0	0	0	0	0	0	0	0	0	0	0	0	0	0	0
68	3	1	3	2	1	1	1	0	0	25	4	6.7	1	30	3	0	0	0	0	1	0	0	1	0	0	0	1	1	0	1	1	1	0	0	1	1	1	0	0	0	1	0	0	0	1	1	1	1	0
71	3	1	2	2	1	1	1	0	0	20	4	6.8	1	8	2	0	0	0	1	1	0	0	0	0	1	0	0	0	0	1	1	1	0	0	1	1	1	0	1	0	0	0	0	0	1	0	0	1	0
65	3	2	4	1	1	2	1	0	0	11	4	6.8	1	12	3	0	0	0	0	1	0	0	1	1	1	0	0	1	0	1	1	1	0	1	0	1	0	0	1	0	1	1	1	1	1	0	0	1	0
80	3	2	4	3	1	1	1	0	0	19	4	10	2	16	3	0	0	0	0	1	0	0	1	0	1	0	1	0	0	1	1	0	0	0	0	1	0	0	1	0	1	1	1	1	1	1	1	1	0
87	3	2	4	3	2	2	2	0	0	5	2	14.1	2	12	3	0	0	0	0	1	0	0	1	1	0	0	0	0	0	1	1	1	1	1	0	0	0	0	0	0	0	1	1	1	1	1	1	1	1
69	3	1	3	3	1	1	1	0	0	15	4	8.2	2	40	3	0	0	0	0	1	0	0	1	0	0	1	0	0	0	1	1	1	0	0	1	1	0	0	1	0	1	0	0	0	1	1	1	1	0
63	3	2	4	3	1	1	1	0	0	16	4	10.8	2	8	2	0	0	0	0	1	1	0	1	0	0	0	1	0	0	1	1	1	0	1	0	1	1	0	1	0	1	0	0	0	1	1	1	1	0
58	2	2	4	3	1	1	1	0	0	12	4	9.3	2	7	2	0	0	0	0	1	0	0	0	0	1	0	1	0	0	1	1	0	0	0	0	1	1	0	1	0	0	0	0	0	0	0	0	1	0
67	3	1	3	1	1	1	1	0	0	17	4	9.2	2	14	3	0	0	0	0	1	0	0	1	0	0	0	0	1	0	1	1	1	0	0	1	0	0	0	0	0	0	1	1	1	1	1	0	1	1
81	3	1	3	1	1	2	2	0	1	8	3	6.6	1	10	2	0	0	0	0	1	0	0	1	1	0	0	0	0	0	1	1	0	0	0	0	1	0	0	1	0	0	1	0	0	0	0	0	1	0
74	3	1	3	2	1	1	1	0	1	20	4	11.5	2	16	3	0	0	0	0	1	0	0	1	0	0	0	1	1	0	1	1	1	1	1	0	0	0	0	0	0	0	1	1	1	1	1	1	1	1
70	3	1	2	3	1	1	1	0	1	21	4	7	2	14	3	0	0	0	0	1	0	0	1	0	0	0	0	0	0	1	1	1	0	1	1	1	1	0	1	0	0	1	1	1	1	1	1	1	0
34	1	2	4	3	1	2	1	0	0	9	3	10	2	6	2	0	0	0	0	0	0	0	0	0	1	0	0	1	0	1	1	1	1	1	0	0	0	0	0	0	0	0	0	0	0	0	0	1	0
70	3	2	3	3	1	1	1	0	0	15	4	8.9	2	4	1	0	0	0	0	1	0	0	1	0	1	0	1	0	0	1	1	1	1	1	0	1	1	0	1	0	0	0	0	0	1	1	1	1	0
81	3	2	3	3	2	2	1	0	0	12	4	8.2	2	29	3	0	0	0	0	1	0	0	1	0	1	0	0	1	0	1	1	1	1	1	0	0	0	0	0	0	0	0	0	0	0	0	0	1	0
67	3	1	3	1	1	2	1	1	0	6	3	12.7	2	12	3	0	0	0	0	1	0	1	1	0	1	0	0	0	0	1	1	1	0	0	1	1	0	0	1	0	0	0	0	0	1	1	1	0	0
62	3	1	2	1	1	2	1	1	1	15	4	11.6	2	6	2	0	0	0	0	1	0	0	1	0	1	0	0	0	0	1	1	1	1	1	0	1	0	0	1	0	0	0	0	0	0	0	0	1	0
55	2	1	2	1	1	2	2	0	0	5	2	10.2	2	8	2	0	0	0	0	1	0	0	1	0	1	0	0	0	0	1	1	1	1	1	0	1	1	0	0	0	0	0	0	0	0	0	0	1	0
56	2	2	2	2	1	1	1	0	0	10	3	9.3	2	15	3	0	0	0	0	1	0	0	1	0	1	0	1	1	0	1	1	1	1	1	0	1	1	0	0	0	0	0	0	0	1	1	1	1	0
84	3	2	3	3	1	1	1	0	0	29	4	6	1	8	2	0	0	0	0	1	0	0	1	0	1	0	0	0	0	1	1	1	1	1	0	1	0	0	0	1	1	1	1	1	1	1	0	1	0
82	3	2	4	3	1	1	1	0	0	11	4	10.6	2	11	3	0	0	0	0	1	0	0	1	0	0	0	0	0	0	1	1	1	1	1	0	1	1	0	1	0	0	0	0	0	1	1	1	1	0
68	3	2	2	3	1	1	1	0	0	5	2	9.7	2	9	2	0	0	0	0	1	0	0	1	0	1	0	0	0	0	1	1	1	0	0	1	0	0	0	0	0	0	1	0	0	1	1	1	1	0
63	3	1	3	1	1	1	1	0	0	15	4	8.9	2	8	2	0	0	0	0	1	0	0	1	0	0	0	0	0	0	1	1	1	1	1	0	1	0	0	1	0	0	0	0	0	1	1	1	1	0
51	2	1	2	2	1	1	1	1	0	5	2	9.9	2	10	2	0	0	0	0	1	0	0	1	0	1	0	0	0	0	1	1	1	1	1	0	1	0	0	1	0	0	0	0	0	1	1	1	1	0
65	3	1	4	2	1	2	1	0	0	16	4	11.5	2	12	3	0	0	0	0	1	0	0	0	0	0	0	0	0	0	1	1	1	0	0	1	1	1	0	0	0	0	0	0	0	1	1	1	1	0
28	1	2	2	3	2	1	1	0	0	15	4	9.6	2	20	3	0	0	0	0	1	0	0	0	0	1	0	0	1	0	1	1	1	1	1	0	1	1	0	1	1	0	1	0	0	0	0	0	0	0
50	2	2	2	3	1	2	1	0	0	15	4	6.8	1	5	1	0	0	0	0	0	0	0	0	0	0	0	0	0	0	1	1	0	0	0	0	1	0	0	1	0	0	0	0	0	0	0	0	0	0
53	2	1	2	3	1	1	1	1	0	12	4	11.1	2	10	2	0	0	0	0	1	0	0	1	0	1	0	0	0	0	1	1	1	1	1	0	1	1	0	1	0	0	0	0	0	1	1	1	1	0
74	3	2	2	3	2	1	1	0	0	25	4	7.1	2	16	3	0	0	0	0	1	0	0	1	0	0	0	1	1	0	1	1	1	0	0	1	1	1	0	1	0	0	0	0	0	1	1	0	1	0
74	3	1	1	3	1	1	1	0	0	18	4	8.4	2	10	2	1	0	0	0	1	0	0	1	0	0	0	0	0	0	1	1	1	0	1	0	1	0	0	1	0	1	0	0	0	1	1	1	1	0
51	2	1	2	2	1	1	1	0	0	9	3	9	2	13	3	0	0	0	0	1	0	0	1	0	1	0	0	0	0	1	1	1	0	1	0	1	1	0	0	0	0	0	0	0	0	0	0	1	0
43	2	1	2	3	1	1	1	1	1	5	2	9.4	2	11	3	1	0	0	0	1	0	0	0	0	1	0	0	0	0	1	1	1	0	0	1	0	0	0	0	0	0	1	0	0	0	0	0	0	0
86	3	2	3	3	2	1	1	0	0	19	4	7.2	2	10	2	0	0	0	0	1	0	0	1	0	0	0	1	0	0	1	1	1	0	0	1	1	0	0	1	0	0	1	1	1	1	0	0	1	0
64	3	1	2	3	1	1	1	1	1	16	4	9.4	2	13	3	0	0	0	0	1	0	0	1	0	1	0	0	1	0	1	1	1	1	1	0	1	1	0	0	0	0	1	1	1	0	0	0	1	0
84	3	2	2	3	1	1	1	0	0	29	4	7.9	2	9	2	0	0	0	0	1	0	0	1	0	1	0	1	0	0	1	1	1	0	0	1	1	0	0	1	0	0	0	0	0	1	1	0	1	1
60	3	1	3	3	1	2	1	0	0	5	2	10.8	2	10	2	0	0	0	0	1	0	0	0	0	1	0	1	0	0	1	1	1	1	1	0	0	0	0	0	0	0	1	1	1	0	0	0	0	0
68	3	1	2	3	1	1	1	0	0	20	4	7.7	2	10	2	1	0	0	0	1	0	0	1	0	1	0	1	0	0	1	1	1	0	1	0	1	0	1	1	1	0	1	1	1	1	1	1	1	0
45	2	1	2	3	1	1	2	0	1	5	2	11.9	2	12	3	0	0	0	0	1	0	0	1	0	1	0	0	0	0	1	1	1	1	1	0	1	0	0	1	0	0	1	1	1	1	1	1	1	0
67	3	2	2	3	1	1	1	0	0	11	4	8.6	2	8	2	0	0	0	0	1	0	0	1	0	0	0	1	0	0	1	1	1	0	0	1	0	0	0	0	0	0	0	0	0	1	1	1	1	0
63	3	2	4	3	1	2	2	0	0	5	2	10.3	2	3	1	0	0	0	0	1	0	0	1	0	1	0	0	1	0	1	1	1	1	1	0	1	0	0	1	0	0	0	0	0	0	0	0	1	0
91	3	2	4	3	2	1	1	0	0	13	4	8.8	2	24	3	1	0	0	0	1	0	0	1	1	1	1	0	1	0	1	1	1	0	0	1	1	0	0	1	0	0	1	0	0	1	1	1	1	0
83	3	1	4	3	2	2	1	0	0	25	4	7.8	2	20	3	0	0	0	0	1	0	0	1	1	0	0	0	0	0	1	1	1	0	1	0	1	0	0	1	0	1	0	0	0	1	1	0	1	0
75	3	2	3	3	1	1	1	0	0	20	4	6	1	6	2	0	0	0	0	1	0	0	1	0	0	0	1	1	0	1	1	0	0	0	0	1	0	0	1	0	0	1	1	1	1	1	1	1	0
84	3	2	3	3	2	1	1	0	1	15	4	8.9	2	8	2	0	0	0	0	1	0	0	1	0	1	0	0	0	0	1	1	1	1	1	0	0	0	0	0	0	0	1	1	1	1	0	0	1	0
73	3	2	2	3	1	1	1	0	0	15	4	7.7	2	5	1	0	0	0	0	1	0	0	1	0	0	0	0	0	0	1	1	1	1	1	0	1	0	0	1	0	0	0	0	0	1	1	1	1	1
69	3	2	3	1	1	1	1	0	0	5	2	11.5	2	10	2	0	0	0	0	1	0	0	1	0	1	0	0	1	0	1	1	1	0	1	0	1	1	0	1	0	1	1	0	0	0	0	0	1	0
56	2	2	2	3	1	1	1	0	0	17	4	6.6	1	9	2	0	0	0	0	1	0	0	1	0	1	0	0	0	0	1	1	0	0	0	0	1	1	0	0	0	0	1	0	0	0	0	0	0	0
70	3	2	3	3	2	1	1	0	0	13	4	8	2	19	3	0	0	0	0	1	0	0	0	0	1	0	0	0	0	1	1	1	0	0	1	0	0	0	0	0	0	1	1	1	1	1	0	1	0
41	2	2	4	2	2	1	1	0	0	10	3	7.25	2	8	2	0	0	0	0	1	0	1	1	0	1	0	1	0	0	1	1	0	0	0	0	1	1	0	0	0	1	1	0	0	1	0	0	1	0
63	3	1	1	2	1	1	1	0	0	5	2	10.7	2	11	3	0	0	0	0	1	0	0	1	0	1	0	0	0	0	1	1	1	1	1	0	1	1	0	0	0	0	1	0	0	0	0	0	0	0
71	3	2	3	3	1	1	1	0	0	15	4	7.1	2	9	2	0	0	0	0	1	0	0	1	0	1	0	0	0	0	1	1	1	0	0	1	1	0	0	1	0	0	1	0	0	1	0	0	1	0
67	3	1	3	3	1	1	1	0	0	25	4	6.5	1	14	3	0	0	0	0	1	0	0	1	0	1	0	1	0	0	1	1	1	0	1	0	1	1	0	1	0	1	0	0	0	1	1	0	1	0
55	2	1	2	2	1	1	1	0	0	23	4	9.7	2	4	1	0	0	0	0	1	0	0	1	0	1	0	0	1	0	1	1	1	0	0	1	1	0	0	1	0	0	0	0	0	1	1	1	1	0
53	2	1	2	1	1	1	1	1	0	5	2	13.9	2	11	3	0	0	0	0	0	0	1	0	0	1	0	0	1	0	1	1	1	1	1	0	1	1	0	1	0	0	0	0	0	0	0	0	1	0
72	3	2	4	1	2	1	1	0	0	21	4	8	2	6	2	0	0	0	0	1	0	0	1	0	0	0	0	0	0	1	1	1	0	0	1	1	0	0	1	0	0	0	0	0	0	0	0	1	0
56	2	2	4	3	1	2	2	0	0	10	3	11.9	2	13	3	0	0	0	0	1	0	0	0	1	0	0	0	0	0	1	1	1	0	0	1	1	0	0	1	0	0	0	0	0	0	0	0	0	0
55	2	1	1	2	1	2	1	0	0	8	3	10.6	2	10	2	0	0	0	0	1	0	0	1	0	1	0	0	0	0	1	1	1	0	1	0	1	1	0	1	0	1	1	1	1	0	0	0	1	0
70	3	1	1	3	1	1	1	0	0	15	4	9.6	2	16	3	0	0	0	0	1	0	0	1	0	1	0	1	0	0	1	1	1	1	1	0	1	1	0	1	0	0	1	0	0	1	1	1	1	0
54	2	1	2	2	1	2	2	1	1	6	3	8.5	2	7	2	0	0	0	0	1	0	0	0	0	1	0	0	0	0	1	1	0	0	0	0	1	1	1	0	0	0	0	0	0	0	0	0	1	0
85	3	2	4	3	2	1	1	0	0	16	4	9.5	2	22	3	0	0	0	0	1	0	0	1	0	0	0	1	0	0	1	1	1	0	1	0	1	0	0	1	0	0	0	0	0	1	1	1	1	0
68	3	2	3	1	1	2	1	0	0	15	4	11.4	2	11	3	0	0	0	0	1	0	0	1	0	1	0	1	0	0	1	1	1	1	1	0	1	1	0	0	0	0	1	0	0	1	1	1	1	0
60	3	1	2	3	1	2	1	0	0	11	4	7.3	2	9	2	0	0	0	0	1	0	0	1	0	0	0	0	0	0	1	1	1	0	1	0	1	1	1	0	0	0	0	0	0	1	1	1	1	0
67	3	2	2	3	1	1	1	0	0	11	4	6.3	1	10	2	0	0	0	0	1	0	0	1	0	0	0	1	0	0	1	1	1	1	1	0	1	1	0	1	0	0	0	0	0	1	1	0	1	0
56	2	1	1	2	1	1	1	0	0	20	4	9.5	2	6	2	0	0	0	0	1	0	0	1	0	0	0	0	0	0	1	1	1	0	0	1	1	1	0	1	0	0	0	0	0	0	0	0	1	0
72	3	2	3	3	1	1	1	0	0	17	4	9.4	2	10	2	0	0	0	0	0	0	0	1	0	1	0	1	0	0	1	1	1	1	1	0	1	0	0	1	0	0	1	1	1	1	1	1	1	1
55	2	1	2	2	1	2	1	0	1	15	4	6.6	1	4	1	0	0	0	0	1	0	0	1	0	1	0	0	1	0	1	1	0	0	0	0	1	1	1	1	0	0	0	0	0	0	0	0	1	0
62	3	1	2	2	1	2	1	0	0	19	4	8.5	2	4	1	0	0	0	0	1	0	0	0	0	1	0	1	0	0	1	1	1	0	1	0	1	1	0	1	0	0	0	0	0	1	1	1	1	0
54	2	1	2	2	1	2	1	1	1	10	3	9.8	2	2	1	0	0	0	0	1	0	0	0	0	0	0	0	1	0	1	1	0	0	0	0	1	1	1	1	0	0	0	0	0	0	0	0	0	0
75	3	2	3	3	1	1	1	0	0	12	4	7.6	2	10	2	0	0	0	0	1	0	0	1	0	0	0	0	0	0	0	0	0	0	0	0	0	0	0	0	0	0	0	0	0	0	0	0	0	0
53	2	1	2	1	1	1	1	0	0	7	3	10.7	2	8	2	0	0	0	0	1	0	0	1	0	0	0	0	0	0	1	1	0	0	0	0	1	1	0	0	0	0	0	0	0	0	0	0	1	0
87	3	2	3	3	2	1	1	0	0	13	4	10.7	2	6	2	0	0	0	0	1	0	0	0	0	1	0	1	0	0	1	1	1	0	1	0	1	0	0	1	0	1	1	0	0	1	1	0	1	1
59	2	2	3	1	1	2	1	0	0	15	4	9.9	2	13	3	0	0	0	0	1	0	1	1	0	0	0	0	0	0	1	1	1	0	0	1	1	1	0	1	0	0	0	0	0	1	0	0	1	0
71	3	1	3	3	2	2	1	1	0	23	4	9.2	2	32	3	0	0	0	0	1	0	0	1	0	1	0	0	1	0	1	1	1	1	1	0	1	0	0	1	0	0	1	1	1	1	1	1	1	1
69	3	1	3	3	1	2	1	0	0	8	3	11.4	2	6	2	0	0	0	0	1	0	0	1	0	1	0	0	0	0	1	1	1	0	1	0	1	1	0	1	0	1	1	0	0	1	1	1	1	0
39	1	1	2	1	1	2	1	0	0	6	3	6.3	1	4	1	0	0	0	0	1	0	1	0	0	0	0	0	0	0	1	1	1	0	1	0	1	1	0	0	0	0	1	0	0	0	0	0	0	0
69	3	2	3	1	1	2	2	0	0	13	4	11.9	2	7	2	0	0	0	0	1	0	0	0	0	0	0	1	1	0	1	1	1	1	1	0	1	1	0	1	0	0	0	0	0	1	1	1	1	0
75	3	2	3	3	1	1	1	0	0	27	4	6.4	1	13	3	0	0	0	1	1	0	0	1	0	0	0	0	1	0	1	1	1	1	1	0	0	0	0	0	0	0	1	0	0	1	1	1	1	1
64	3	2	2	3	1	1	1	0	0	12	4	6.8	1	11	3	0	0	0	0	1	0	0	0	0	1	0	1	0	0	1	1	0	0	0	0	1	0	1	1	0	0	1	0	0	0	0	0	1	0
68	3	1	2	3	1	1	1	0	0	11	4	8.6	2	7	2	0	0	0	0	1	0	0	1	0	0	0	1	0	0	1	1	0	0	0	0	1	1	1	0	0	0	0	0	0	1	1	1	1	0
80	3	1	3	3	1	2	2	0	0	13	4	14.4	2	59	3	0	0	0	0	1	0	0	1	0	0	0	0	1	0	0	0	0	0	0	0	0	0	0	0	0	0	0	0	0	0	0	0	0	0
76	3	2	3	3	2	2	2	0	0	25	4	8.4	2	16	3	0	0	0	0	1	0	0	1	0	0	0	0	0	0	1	1	1	1	1	0	0	0	0	0	0	0	0	0	0	1	1	1	1	1
68	3	2	4	3	1	2	2	0	0	6	3	7.8	2	7	2	0	0	0	0	1	0	0	1	0	0	0	0	1	0	1	1	0	0	0	0	1	1	0	0	0	1	0	0	0	1	1	1	1	0
70	3	1	4	1	1	1	1	0	0	17	4	6.7	1	9	2	0	0	0	0	1	0	0	1	0	0	0	0	1	0	1	1	1	0	0	1	1	1	0	1	0	1	1	1	1	1	1	1	1	1
69	3	1	2	2	1	2	1	0	0	16	4	7.4	2	6	2	0	0	0	0	1	0	0	1	0	1	0	0	1	0	1	1	1	0	1	1	1	1	0	1	0	0	0	0	0	1	1	1	1	1
77	3	2	3	3	2	1	1	0	0	19	4	10	2	20	3	0	0	0	0	1	0	0	0	0	0	0	0	0	0	1	1	1	0	0	1	1	0	0	1	0	0	0	0	0	1	1	1	1	0
58	2	1	3	3	1	1	1	1	0	25	4	9.6	2	7	2	0	0	0	0	1	0	0	1	0	0	0	0	0	0	1	1	1	1	1	0	0	0	0	0	0	0	1	1	0	1	1	0	1	0
69	3	2	3	3	1	1	1	0	0	8	3	8.2	2	19	3	0	0	0	0	1	0	0	1	0	1	0	0	1	0	1	1	0	0	0	0	1	1	1	1	0	0	1	1	1	0	0	0	1	0
86	3	2	2	3	2	1	1	0	0	28	4	7.1	2	15	3	0	0	0	0	1	0	0	1	0	0	0	1	1	0	1	1	0	0	0	0	1	0	0	0	0	1	1	0	0	1	1	0	1	0
68	3	1	2	3	1	1	1	0	0	25	4	15	2	29	3	0	0	0	1	1	0	0	0	0	1	1	0	0	0	1	1	1	0	0	1	1	1	0	1	0	0	0	0	0	1	0	0	1	0
55	2	2	3	3	1	2	1	0	0	13	4	#NULL!	3	16	3	0	0	0	0	1	0	0	1	0	0	0	0	1	0	1	1	1	0	0	1	0	0	0	0	0	0	1	1	1	1	0	0	1	0
71	3	2	2	3	1	1	1	0	0	7	3	11	2	35	3	0	0	0	0	1	0	0	1	0	1	0	0	0	0	1	1	1	1	0	0	1	0	0	1	0	0	1	1	1	1	1	1	1	1
33	1	1	1	2	1	2	1	0	0	5	2	12.1	2	6	2	0	0	0	0	1	0	0	0	0	0	0	1	0	0	1	1	1	1	1	0	1	1	0	1	0	0	0	0	0	0	0	0	1	0
85	3	2	1	3	2	2	1	0	0	15	4	7.1	2	11	3	0	0	0	0	1	0	1	1	0	0	0	1	0	0	1	1	1	0	0	1	0	0	0	0	0	0	1	0	0	0	0	0	1	0
73	3	2	3	3	1	2	1	0	0	15	4	5.7	1	7	2	0	0	0	0	1	0	0	0	1	0	0	0	0	0	1	1	1	0	1	0	1	0	0	0	0	1	0	0	0	1	1	1	1	0
74	3	1	3	3	1	2	1	0	0	10	3	7.3	2	7	2	0	0	0	0	1	0	0	0	0	1	0	0	0	0	1	1	1	0	0	1	1	0	0	1	0	0	1	0	0	1	1	1	1	0
81	3	2	4	3	2	2	1	0	0	18	4	8.8	2	20	3	0	0	0	1	1	0	0	1	0	0	0	0	1	0	1	1	1	1	1	0	0	0	0	0	0	0	1	1	1	1	1	0	1	1
86	3	2	3	3	2	2	1	0	0	5	2	10.5	2	19	3	0	0	0	0	1	0	0	1	0	0	0	0	0	0	1	1	1	0	1	0	1	0	0	1	0	0	1	0	0	1	1	1	1	0
73	3	2	2	3	1	1	1	0	0	5	2	8.3	2	14	3	0	0	0	0	0	0	0	1	0	1	0	0	0	0	1	1	1	1	1	0	1	1	0	1	0	0	0	0	0	0	0	0	0	0
49	2	1	1	2	1	2	1	1	1	17	4	7.3	2	7	2	0	0	0	0	0	0	1	1	0	1	0	0	1	0	1	1	0	0	0	0	1	1	0	1	0	0	1	0	0	0	0	0	1	0
62	3	2	3	3	1	2	2	0	0	21	4	8.3	2	10	2	0	0	0	0	1	0	0	1	0	0	0	1	0	0	1	1	1	0	0	1	0	0	0	0	0	0	0	0	0	1	1	1	1	0
60	3	2	2	3	1	1	1	0	0	20	4	7.9	2	11	3	0	0	0	0	1	0	0	0	0	1	0	1	1	0	1	1	1	1	1	0	0	0	0	0	0	0	0	0	0	0	0	0	1	0
86	3	2	3	3	2	1	1	0	0	35	4	8.7	2	23	3	0	0	0	0	1	0	0	1	1	0	0	0	0	0	1	1	1	0	1	1	1	1	0	1	0	0	0	0	0	1	1	1	1	0
43	2	1	2	1	1	2	2	0	0	5	2	6.3	1	1	1	0	0	0	0	1	0	0	0	0	0	0	0	0	0	1	1	1	0	1	0	1	1	0	1	0	0	0	0	0	0	0	0	0	0
79	3	1	1	3	1	1	1	1	1	21	4	9.1	2	11	3	0	0	0	0	1	0	0	1	0	1	0	0	1	0	1	1	1	1	1	0	1	0	0	1	0	0	1	1	1	1	1	0	1	0
42	2	1	1	2	1	1	1	0	0	5	2	11.3	2	21	3	0	0	0	0	1	0	0	0	0	1	0	0	1	0	1	1	1	1	0	0	1	1	0	0	0	0	1	1	1	0	0	0	1	0
65	3	2	3	3	2	1	1	0	0	21	4	8.6	2	10	2	0	0	0	0	1	0	0	1	0	1	0	0	0	0	1	1	1	1	1	0	1	1	0	0	0	0	0	0	0	0	0	0	1	0
69	3	1	2	3	1	2	1	1	0	15	4	12.4	2	21	3	0	0	0	0	1	0	0	0	1	1	0	0	0	0	1	1	1	0	0	1	1	1	0	1	0	0	0	0	0	0	0	0	1	0
76	3	2	1	3	2	2	1	0	0	11	4	7.4	2	8	2	0	0	0	0	1	0	0	1	0	0	0	0	0	0	1	1	0	0	0	0	1	0	0	1	0	0	0	0	0	1	1	1	1	0
55	2	2	3	3	1	2	2	0	0	12	4	6.7	1	5	1	0	0	0	0	1	0	0	1	0	1	0	0	0	0	1	1	0	0	0	0	1	1	1	1	0	0	0	0	0	0	0	0	1	0
47	2	1	2	2	1	2	1	1	0	8	3	6.2	1	6	2	0	0	0	0	1	0	0	1	0	1	0	0	0	0	1	0	0	0	0	0	0	0	0	0	0	0	1	0	0	0	0	0	0	0
74	3	2	2	3	1	1	1	0	0	20	4	5.9	1	15	3	0	0	0	0	1	0	0	1	0	0	0	1	0	0	1	1	1	0	1	0	1	0	0	1	0	0	1	1	1	1	1	1	1	0
80	3	1	4	3	1	1	1	0	0	9	3	10.6	2	13	3	0	0	0	0	0	0	0	1	0	1	0	0	1	0	1	1	0	0	0	0	1	0	0	1	0	1	1	0	0	1	1	1	1	0
74	3	1	1	3	1	1	1	1	0	12	4	10.5	2	10	2	0	0	0	0	1	0	0	1	0	0	0	0	1	0	1	1	1	1	1	0	1	0	0	1	0	0	0	0	0	1	1	1	1	0
58	2	1	2	2	1	1	1	1	1	5	2	10.7	2	11	3	0	0	0	0	1	0	0	1	0	1	0	0	0	0	1	1	1	1	1	0	1	1	0	0	0	0	1	0	0	0	0	0	1	0
75	3	2	2	3	1	1	1	0	0	25	4	8.5	2	10	2	0	0	0	0	1	0	0	1	0	0	0	0	0	0	1	1	1	1	1	0	0	0	0	0	0	0	0	0	0	1	1	1	1	1
34	1	2	2	3	1	2	1	0	0	5	2	8.7	2	10	2	0	0	0	0	1	0	0	0	0	1	0	0	0	0	1	1	1	1	1	0	0	0	0	0	0	0	0	0	0	0	0	0	0	0
37	1	1	2	3	1	2	2	1	0	8	3	12.4	2	6	2	1	0	0	0	1	0	0	0	0	1	0	0	0	0	1	1	1	1	0	0	0	0	0	0	0	0	1	0	0	0	0	0	0	0
90	3	1	1	3	1	1	1	0	0	15	4	8.5	2	10	2	0	0	0	0	1	0	0	0	1	0	0	1	0	0	1	1	1	0	1	0	1	0	0	1	0	1	1	0	0	1	1	1	1	0
65	3	1	2	3	1	1	1	0	0	15	4	6.8	1	12	3	0	0	0	0	1	0	0	1	1	0	0	0	0	0	1	1	0	0	0	0	1	1	0	1	0	0	1	1	1	0	0	0	1	0
79	3	2	3	3	1	1	1	0	0	15	4	8	2	14	3	0	0	0	0	1	0	0	1	0	0	0	0	1	0	1	1	0	0	0	0	1	1	0	1	0	0	0	0	0	1	0	0	1	0
83	3	2	4	3	1	1	1	0	0	5	2	9.8	2	21	3	0	0	0	1	1	0	0	1	0	1	0	1	0	0	1	1	0	0	0	0	1	0	0	1	0	0	1	1	0	0	0	0	1	0
54	2	2	3	3	1	2	1	0	0	15	4	5.9	1	7	2	0	0	0	0	1	0	1	1	0	1	0	0	0	0	1	1	0	0	0	0	1	1	0	0	0	1	0	0	0	1	1	1	1	0
70	3	1	2	3	1	2	1	0	0	15	4	9.1	2	9	2	0	0	0	0	1	0	0	0	0	0	0	0	1	0	1	1	0	0	0	0	1	1	1	1	0	0	0	0	0	1	1	1	1	0
38	1	1	2	2	1	2	1	0	0	14	4	7.9	2	4	1	0	0	0	0	1	0	0	1	0	1	0	0	0	0	1	1	1	0	0	1	1	1	0	1	0	0	0	0	0	0	0	0	1	0
61	3	1	3	3	1	2	1	0	0	13	4	5.6	1	15	3	0	0	0	0	1	0	0	1	1	0	0	0	1	0	1	1	1	0	0	1	0	0	0	0	0	0	0	0	0	0	0	0	1	0
63	3	1	2	1	1	1	1	1	0	5	2	5.9	1	9	2	0	0	0	0	1	0	0	0	0	1	0	0	1	0	1	1	0	0	0	0	1	0	0	0	0	1	1	1	1	0	0	0	1	0
74	3	2	1	3	2	1	1	0	0	15	4	7.9	2	6	2	0	0	0	0	0	0	0	1	0	0	0	0	0	0	1	1	0	0	0	0	1	1	1	0	0	0	0	0	0	1	1	1	1	0
53	2	1	2	1	1	1	1	1	1	9	3	7.1	2	10	2	0	0	0	0	1	0	0	1	0	1	0	0	1	0	1	1	0	0	0	0	1	1	0	0	0	0	1	1	0	0	0	0	1	0
52	2	2	2	3	1	2	1	0	0	5	2	10	2	8	2	0	0	0	0	1	0	0	1	0	1	0	0	0	0	1	1	0	0	0	0	1	1	0	0	0	0	0	0	0	0	0	0	1	0
42	2	2	2	2	1	2	1	0	0	5	2	6.4	1	3	1	0	0	0	0	0	0	0	0	0	0	1	0	0	0	1	1	0	0	0	0	1	1	1	0	0	0	0	0	0	0	0	0	0	0
71	3	2	4	1	1	2	2	0	0	15	4	8.4	2	11	3	0	0	0	0	1	0	0	1	0	0	0	1	0	0	1	1	1	0	0	1	1	0	0	1	0	0	0	0	0	1	1	1	1	1
71	3	1	2	3	1	1	1	0	0	25	4	6.9	1	13	3	0	0	0	0	1	1	0	1	0	0	0	0	1	0	1	1	1	0	0	1	0	0	0	0	0	0	0	0	0	1	1	1	1	0
51	2	2	3	1	1	2	2	0	0	9	3	15.1	2	7	2	0	0	0	0	1	0	0	1	0	0	0	0	0	0	1	1	1	1	1	0	0	0	0	0	0	0	1	0	0	1	0	0	1	1
86	3	2	3	3	1	1	1	0	0	24	4	6.2	1	24	3	0	0	0	0	1	0	1	1	0	0	0	1	0	0	1	1	1	0	0	1	1	1	0	1	0	0	1	1	1	1	1	1	1	0
23	1	2	2	2	2	2	1	0	0	5	2	8.9	2	10	2	0	0	0	0	1	0	0	0	0	1	0	0	0	0	1	1	1	1	1	0	1	1	0	0	0	0	0	0	0	0	0	0	0	0
71	3	2	3	1	1	2	1	0	0	15	4	9.9	2	18	3	0	0	0	0	1	0	0	1	0	1	0	0	0	0	1	1	1	1	1	0	0	0	0	0	0	0	1	0	0	1	1	1	0	0
61	3	1	3	1	1	1	1	1	0	19	4	6.5	1	7	2	0	0	0	0	1	0	0	1	0	0	0	0	0	0	1	1	1	0	0	1	1	0	0	1	0	0	1	0	0	1	1	1	1	0
80	3	1	2	3	1	1	1	0	0	16	4	7.7	2	18	3	0	0	0	0	1	0	0	1	1	1	0	0	0	0	1	1	0	0	0	0	1	0	0	1	0	1	1	1	1	0	0	0	1	0
72	3	1	3	3	1	2	2	0	0	12	4	5.9	1	14	3	0	0	0	0	1	0	1	0	1	0	0	0	0	0	1	1	1	0	0	1	1	0	0	1	0	0	0	0	0	0	0	0	1	0
63	3	1	2	1	1	2	1	0	0	13	4	7.8	2	11	3	0	0	0	0	1	0	0	1	1	1	0	0	1	0	1	1	1	0	1	0	1	1	0	1	0	1	0	0	0	1	1	1	1	0
67	3	1	3	1	1	1	2	0	0	15	4	8.9	2	4	1	0	0	0	0	1	0	0	1	0	0	0	0	1	0	1	1	0	0	0	0	1	1	0	0	0	0	0	0	0	1	1	1	1	0
69	3	2	4	3	1	1	1	0	0	18	4	9.5	2	13	3	0	0	0	0	0	0	0	1	0	1	0	0	0	0	1	1	1	0	0	1	1	1	0	0	0	0	0	0	0	1	1	1	1	0
54	2	1	2	1	1	1	1	1	0	11	4	9.1	2	12	3	0	0	0	0	1	0	0	0	0	0	0	0	0	0	1	1	0	0	0	0	1	1	0	1	0	0	0	0	0	1	1	1	1	0
66	3	2	4	3	2	2	2	0	0	19	4	9.6	2	8	2	0	0	0	0	1	0	0	1	1	0	0	0	1	0	1	1	1	1	1	0	1	0	0	1	0	0	1	1	1	1	1	1	1	0
55	2	1	1	2	1	1	1	0	0	26	4	7	2	3	1	0	0	0	0	1	0	0	0	0	1	0	0	1	0	1	1	0	0	0	0	1	1	0	0	0	1	0	0	0	1	1	1	1	0
47	2	1	3	2	1	2	1	0	0	14	4	10.2	2	9	2	0	0	0	0	1	0	0	0	0	0	0	0	0	0	1	1	1	0	0	1	1	1	0	1	0	0	0	0	0	1	0	0	1	0
55	2	2	2	3	1	1	2	0	0	10	3	7.4	2	3	1	0	0	0	0	1	0	0	0	0	1	0	1	0	0	1	1	1	0	0	1	1	1	0	0	0	0	1	0	0	1	0	0	1	0
53	2	1	2	1	1	1	1	1	1	22	4	8.4	2	7	2	0	0	0	0	1	0	0	1	0	1	0	0	0	0	1	1	1	1	1	0	1	1	0	1	0	1	1	1	1	1	0	0	1	0
68	3	2	3	3	1	1	1	0	0	9	3	9.3	2	22	3	0	0	0	1	0	0	0	1	1	0	0	1	0	0	1	1	1	1	1	0	1	0	0	1	0	0	1	1	1	0	0	0	1	0
76	3	2	3	3	1	1	1	0	0	15	4	6.1	1	6	2	0	0	0	0	1	0	0	1	0	1	0	1	0	0	1	1	1	0	1	0	1	0	0	1	0	1	0	0	0	1	1	1	1	0
78	3	1	3	3	1	1	1	0	0	23	4	5.8	1	28	3	0	0	0	1	1	0	0	1	0	0	0	0	0	0	1	1	1	0	0	1	1	0	0	1	0	0	1	0	0	1	1	1	1	1
79	3	2	4	3	1	1	1	0	0	15	4	8.7	2	11	3	0	0	0	0	1	0	0	0	0	0	0	0	0	0	1	1	1	0	0	1	1	1	0	1	0	0	0	0	0	1	1	1	1	0
35	1	2	1	2	1	2	1	0	0	8	3	7.7	2	5	1	0	0	0	1	1	0	0	1	0	0	0	0	0	0	1	1	0	0	0	0	1	1	0	0	0	0	0	0	0	1	0	0	0	0
59	2	1	2	2	1	2	1	1	1	11	4	6.3	1	10	2	0	0	0	0	1	0	0	1	0	0	0	1	0	0	1	1	1	0	0	1	0	0	0	0	0	0	1	1	1	0	0	0	1	0
69	3	1	2	3	1	1	1	0	0	5	2	8.3	2	9	2	1	0	0	0	1	0	0	0	1	1	0	0	1	0	1	1	1	1	0	0	0	0	0	0	0	0	1	0	0	0	0	0	0	0
71	3	2	4	1	1	2	1	0	0	21	4	12.5	2	15	3	0	0	0	0	1	0	1	0	1	0	0	0	1	0	1	1	1	1	1	0	1	0	0	1	0	0	0	0	0	1	1	1	1	0
77	3	2	2	3	1	1	1	0	0	11	4	8.4	2	10	2	0	0	0	0	0	0	0	1	0	1	0	1	1	0	1	1	0	0	0	0	1	1	1	0	0	0	0	0	0	1	0	0	1	0
68	3	2	3	3	1	1	1	0	0	11	4	13.5	2	20	3	0	0	0	0	1	0	0	1	0	1	0	0	0	0	1	1	1	0	1	0	1	0	0	1	0	0	0	0	0	1	1	1	1	0
72	3	2	3	3	1	2	1	0	0	4	2	10.9	2	8	2	0	0	0	0	1	0	0	1	0	0	0	0	0	0	1	1	1	1	1	0	1	1	0	0	0	0	0	0	0	1	1	1	1	0
64	3	1	2	3	1	1	2	0	1	5	2	9.3	2	14	3	0	0	0	0	1	0	0	1	0	1	0	1	1	0	1	1	1	0	1	0	1	1	0	1	0	0	1	0	0	1	1	1	1	0
49	2	2	2	1	1	2	1	0	0	5	2	11.9	2	11	3	0	0	0	0	1	0	0	0	0	0	0	0	0	0	1	1	1	0	1	0	1	1	0	1	0	0	0	0	0	0	0	0	1	0
60	3	1	3	2	1	2	1	0	0	4	2	13.8	2	10	2	1	0	0	0	1	0	0	0	1	1	0	0	1	0	1	1	1	1	1	0	0	0	0	0	0	0	1	0	0	0	0	0	0	0
61	3	1	2	3	1	1	1	0	0	18	4	6.2	1	10	2	0	0	0	0	1	0	1	0	0	1	0	0	0	0	1	1	1	0	1	0	1	1	0	1	0	0	0	0	0	1	1	1	1	0
60	3	1	2	2	1	1	1	1	0	11	4	8.2	2	13	3	0	0	0	0	1	0	0	1	0	0	0	0	1	0	1	1	0	0	0	0	1	1	0	0	0	0	0	0	0	1	1	1	1	0
73	3	2	2	3	2	1	1	0	0	25	4	6.4	1	10	2	0	0	0	0	1	0	0	1	0	0	0	0	0	0	1	1	1	0	1	0	1	1	0	1	0	0	1	1	1	1	1	1	1	1
77	3	2	2	3	1	1	1	0	0	20	4	8.7	2	7	2	0	0	0	0	1	0	0	1	0	0	0	1	1	0	1	1	1	1	1	0	1	1	0	1	0	0	0	0	0	1	1	1	1	0
56	2	2	3	1	1	2	1	0	0	7	3	12.6	2	9	2	0	0	0	0	1	0	0	1	0	1	0	0	0	0	1	1	1	0	0	1	1	1	0	1	0	0	1	1	1	0	0	0	1	0
64	3	1	3	1	1	1	1	0	1	13	4	8.8	2	10	2	0	0	0	0	1	1	0	1	0	0	0	0	0	0	1	1	1	0	1	0	1	0	0	1	0	1	1	0	0	1	0	0	1	0
58	2	1	2	1	1	1	1	0	0	15	4	11.1	2	13	3	1	0	0	0	1	0	0	0	0	0	0	0	0	0	1	1	1	1	1	0	1	1	0	1	0	0	0	0	0	0	0	0	0	0
72	3	1	2	3	1	1	1	0	0	4	2	14.3	2	11	3	0	0	0	0	1	0	0	1	0	0	0	0	0	0	1	1	1	0	0	1	1	1	0	1	0	0	0	0	0	1	1	1	1	0
56	2	1	2	2	1	2	1	0	1	9	3	9	2	5	1	0	0	0	0	1	0	0	1	0	1	0	0	0	0	1	1	1	1	1	0	0	0	0	0	0	0	1	1	0	1	0	0	1	0
70	3	1	4	1	2	1	2	0	0	16	4	9.8	2	8	2	0	0	0	0	1	0	0	0	0	1	0	0	0	0	1	1	1	1	1	0	1	1	0	1	0	0	1	0	0	1	1	1	1	0
78	3	2	4	3	1	2	2	0	0	15	4	8.6	2	14	3	0	0	0	0	1	0	0	0	0	0	0	0	0	0	1	1	1	0	0	1	1	1	0	1	0	0	0	0	0	1	1	1	1	0
74	3	2	3	3	1	1	1	0	0	15	4	6.8	1	10	2	0	0	0	0	1	0	0	1	0	0	0	0	0	0	1	1	1	1	1	0	1	0	0	1	1	0	1	0	0	1	1	1	1	0
71	3	1	3	3	1	2	1	0	0	15	4	7.7	2	13	3	0	0	0	0	1	0	0	1	0	1	0	0	0	0	1	1	0	0	0	0	1	1	0	1	0	0	1	0	0	1	1	1	1	1
52	2	1	2	2	1	1	1	0	0	15	4	7.1	2	4	1	0	0	0	0	1	0	0	0	0	0	0	0	1	0	1	1	0	0	0	0	1	1	1	0	0	0	0	0	0	0	0	0	0	0
48	2	2	3	3	1	1	2	0	0	5	2	13.4	2	2	1	0	0	0	0	1	0	0	1	1	0	0	0	1	0	1	1	1	1	1	0	0	0	0	0	0	0	1	0	0	0	0	0	1	1
49	2	2	2	3	1	1	1	0	0	5	2	10.8	2	7	2	0	0	0	0	1	0	0	0	0	0	0	1	0	0	1	1	1	1	1	0	1	1	0	0	0	0	0	0	0	1	0	0	1	0
72	3	2	3	3	1	2	1	0	0	25	4	7.3	2	8	2	0	0	0	0	0	0	0	1	0	0	0	0	0	0	1	1	1	0	0	1	1	1	0	1	0	0	0	0	0	1	0	0	1	0
51	2	1	3	2	1	1	1	0	0	5	2	8.3	2	5	1	0	0	0	0	0	0	0	1	0	1	0	0	0	0	1	1	1	1	1	0	1	1	0	0	0	0	1	0	0	0	0	0	1	0
60	3	2	3	3	1	2	1	0	0	20	4	9.7	2	15	3	0	0	0	0	1	0	0	1	1	0	0	0	1	0	1	1	1	0	1	0	1	1	0	1	0	1	1	1	1	0	0	0	1	0
84	3	2	3	3	2	1	1	0	0	20	4	7.4	2	11	3	0	0	0	0	0	0	0	1	0	0	0	0	0	0	1	1	1	0	1	0	1	0	0	1	0	0	0	0	0	1	1	1	1	1
65	3	1	3	1	1	1	1	0	1	15	4	7.5	2	7	2	0	0	0	0	1	0	0	1	0	0	0	0	1	0	1	1	1	1	1	0	0	0	0	0	0	0	1	0	0	1	1	1	1	1
70	3	1	2	3	1	1	1	1	0	4	2	8.8	2	9	2	0	0	0	0	1	0	0	0	0	1	0	0	0	0	1	1	0	0	0	0	1	0	1	0	0	1	1	0	0	0	0	0	0	0
75	3	1	2	1	1	1	1	0	0	8	3	6.1	1	18	3	1	0	0	0	1	0	0	1	1	0	0	1	0	0	1	1	1	0	0	1	1	0	0	1	0	0	1	1	1	1	1	0	1	1
79	3	2	2	3	1	1	1	0	0	13	4	7.4	2	8	2	0	0	0	0	1	0	0	1	1	0	0	1	0	0	1	1	0	0	0	0	1	1	0	1	0	1	0	0	0	1	1	1	1	1
38	1	1	1	2	1	1	1	0	0	4	2	7.9	2	10	2	0	0	0	0	1	0	0	0	0	1	0	0	0	0	1	1	1	1	0	0	0	0	0	0	0	0	1	0	0	0	0	0	0	0
73	3	2	3	3	1	1	1	0	0	15	4	9.7	2	13	3	0	0	0	0	1	0	0	0	1	1	0	0	0	0	1	1	1	0	1	0	1	0	0	1	0	1	0	0	0	1	0	0	1	0
73	3	2	3	3	1	1	1	0	0	15	4	8.2	2	16	3	0	0	0	0	1	0	0	1	1	1	1	0	0	0	1	1	1	1	1	0	1	1	0	1	1	0	0	0	0	1	1	1	1	1
72	3	2	2	3	2	2	2	0	0	7	3	5.9	1	6	2	0	0	0	0	1	0	0	0	1	0	0	0	0	0	1	1	0	0	0	0	1	1	0	0	0	1	0	0	0	0	0	0	0	0
46	2	1	2	2	1	2	2	0	0	15	4	5.9	1	4	1	0	0	0	0	1	0	0	1	0	0	0	0	0	0	1	1	0	0	0	0	1	1	1	0	0	0	0	0	0	1	1	1	1	0
63	3	2	4	3	1	2	2	0	0	15	4	8.8	2	13	3	0	0	0	0	1	0	0	0	0	0	1	1	0	0	1	1	1	0	0	1	1	1	0	1	0	0	1	1	1	1	0	0	1	0
65	3	1	2	3	1	1	1	0	0	12	4	7.3	2	11	3	0	0	0	0	1	0	0	1	0	0	0	0	0	0	1	1	1	1	1	0	0	0	0	0	0	0	1	1	1	1	1	1	1	1
93	3	1	2	3	2	1	1	0	0	5	2	6.2	1	7	2	0	0	0	0	1	0	0	1	0	1	0	0	1	0	1	1	0	0	0	0	1	0	0	1	0	0	0	0	0	1	1	1	1	0
87	3	1	2	3	1	1	1	1	1	45	4	11.3	2	6	2	0	0	0	0	1	0	0	0	1	1	0	0	0	0	1	1	1	1	1	0	1	0	0	1	0	0	0	0	0	1	1	1	1	0
62	3	2	3	3	2	1	1	0	0	15	4	17.2	2	11	3	1	0	0	0	1	0	0	0	0	1	0	0	1	0	1	1	1	0	0	1	0	0	0	0	0	0	0	0	0	0	0	0	0	0
66	3	1	3	2	1	2	1	0	0	15	4	11.3	2	5	1	0	0	0	0	1	0	0	1	0	0	0	0	1	0	1	1	0	0	0	0	1	1	1	1	0	0	0	0	0	1	1	1	1	0
30	1	2	2	1	1	2	1	0	0	4	2	11	2	3	1	0	0	0	0	1	0	0	0	0	0	0	0	0	0	1	1	1	1	1	0	0	0	0	0	0	0	0	0	0	0	0	0	1	0
57	2	1	3	1	1	2	2	1	0	8	3	6.6	1	16	3	0	0	0	0	1	0	0	1	0	0	0	0	0	0	1	1	1	0	1	0	1	0	0	1	0	0	1	1	1	1	1	1	1	0
33	1	2	2	2	1	2	2	0	0	6	3	5.1	1	2	1	0	0	0	0	0	0	0	1	0	0	0	0	0	0	1	1	1	1	0	0	0	0	0	0	0	0	0	0	0	0	0	0	0	0
47	2	2	3	1	1	2	1	0	0	15	4	7.9	2	6	2	0	0	0	0	1	0	0	0	0	0	0	0	1	0	1	1	1	0	0	1	1	1	0	0	0	0	0	0	0	0	0	0	0	0
52	2	1	1	2	1	1	1	1	0	14	4	7	2	7	2	0	0	0	0	0	0	0	1	0	1	0	1	0	0	1	1	1	0	0	1	1	1	0	0	0	0	0	0	0	1	1	1	1	0
38	1	1	2	3	1	2	1	1	0	15	4	8.7	2	12	3	1	0	0	0	1	0	0	0	0	1	0	0	0	0	1	1	1	1	1	0	0	0	0	0	0	0	1	0	0	1	0	0	1	0
68	3	2	3	1	1	2	1	0	0	13	4	12.9	2	4	1	1	0	0	0	1	0	0	1	1	0	1	0	0	0	1	1	1	1	1	0	1	0	0	1	0	0	1	1	1	1	1	1	1	0
69	3	1	3	2	1	1	1	0	0	9	3	8.1	2	8	2	0	0	0	0	1	0	0	1	0	1	1	0	0	0	1	1	1	0	0	1	1	1	0	1	0	0	0	0	0	1	1	1	1	0
87	3	1	3	3	1	1	1	0	0	19	4	9.5	2	22	3	0	0	0	0	1	0	0	1	1	0	0	0	0	0	1	1	1	1	1	0	0	0	0	0	0	0	0	0	0	0	0	0	1	0
82	3	2	4	3	1	2	2	0	0	4	2	11.3	2	13	3	1	0	0	0	1	0	0	1	1	0	0	0	0	0	1	1	0	0	0	0	1	0	0	0	0	1	1	0	0	1	1	0	1	0
54	2	1	4	1	2	2	2	0	1	8	3	15.1	2	4	1	1	0	0	0	1	0	0	1	0	0	0	0	0	0	1	1	1	1	1	0	0	0	0	0	0	0	1	0	0	0	0	0	1	0
47	2	1	2	2	1	1	1	1	0	10	3	11.1	2	12	3	0	0	0	0	1	0	0	0	1	0	0	0	0	0	1	1	1	0	0	1	1	1	0	0	0	0	0	0	0	1	1	1	1	0
69	3	1	2	2	1	1	1	0	0	13	4	12.9	2	18	3	0	0	0	0	1	0	0	1	0	0	0	0	1	0	1	1	1	0	1	0	1	1	0	1	0	0	0	0	0	1	1	1	1	0
83	3	1	3	3	1	1	1	0	0	15	4	7.2	2	9	2	0	0	0	0	1	0	0	0	0	1	0	0	1	0	1	1	1	0	0	1	1	0	0	1	0	0	0	0	0	1	1	1	1	0
76	3	2	3	3	1	1	1	0	0	25	4	#NULL!	3	12	3	0	0	0	0	1	0	0	1	0	0	0	0	0	0	1	1	0	0	0	0	1	0	0	0	0	1	1	0	0	1	1	1	1	1
61	3	2	3	3	1	2	1	0	0	10	3	11.4	2	7	2	0	0	0	0	1	0	0	1	0	0	0	1	0	0	1	1	1	0	0	1	1	0	0	1	0	0	1	1	1	1	1	1	1	0
52	2	1	2	1	1	1	1	1	1	5	2	12.5	2	9	2	0	0	0	0	1	0	0	0	1	0	0	0	0	0	1	1	1	1	1	0	1	1	0	0	0	0	1	0	0	0	0	0	1	0
64	3	1	3	1	1	2	2	0	1	9	3	#NULL!	3	13	3	0	0	0	0	1	0	0	1	0	0	0	1	1	0	1	1	1	0	0	1	0	0	0	0	0	0	1	0	0	1	1	1	0	0
63	3	1	2	1	1	1	1	0	0	4	2	11.1	2	12	3	0	0	0	0	1	0	0	1	0	1	0	0	1	0	1	1	1	0	0	1	1	0	0	1	0	0	1	1	1	1	1	1	1	0
86	3	2	2	3	2	1	1	0	0	17	4	8.2	2	13	3	0	0	0	1	0	0	0	1	0	1	0	0	0	0	1	1	1	0	0	1	1	1	0	1	0	0	1	1	1	1	1	1	1	1
57	2	2	3	3	1	1	1	0	0	15	4	10.9	2	9	2	0	0	0	0	1	0	0	0	0	1	0	0	1	0	1	1	1	0	0	1	1	1	0	0	0	0	1	1	1	0	0	0	1	0
82	3	2	3	3	2	1	1	0	0	17	4	6.3	1	31	3	0	0	0	0	1	1	0	1	0	0	0	0	0	0	1	1	0	0	0	0	1	0	1	1	0	0	0	0	0	1	1	0	1	1
83	3	1	3	3	1	1	1	0	0	4	2	10.4	2	16	3	0	0	0	1	1	0	0	1	1	0	0	0	0	0	1	1	1	1	1	0	0	0	0	0	0	0	1	0	0	0	0	0	1	1
78	3	1	1	3	1	1	1	0	0	20	4	6.7	1	8	2	0	0	0	0	1	0	0	1	0	1	0	0	1	0	1	1	1	0	0	1	1	1	0	0	0	0	1	1	1	0	0	0	1	0
61	3	1	2	2	1	2	1	0	0	5	2	15.9	2	8	2	0	0	0	0	1	0	0	0	0	0	0	0	1	0	1	1	1	0	0	1	1	0	0	1	0	0	1	0	0	0	0	0	1	0
56	2	2	2	2	1	2	2	0	0	12	4	12.3	2	15	3	0	0	0	0	1	0	0	1	0	0	0	1	1	0	1	1	1	1	1	0	1	1	0	1	0	0	0	0	0	0	0	0	1	0
64	3	2	3	1	1	2	1	0	0	7	3	9.1	2	8	2	0	0	0	1	1	0	0	1	0	1	0	0	0	0	1	1	1	1	1	0	1	0	1	0	0	0	0	0	0	0	0	0	0	0
71	3	1	1	3	1	2	1	0	0	18	4	6.6	1	5	1	0	0	0	0	1	0	0	1	0	0	0	0	0	0	1	1	0	0	0	0	1	1	0	0	0	1	0	0	0	1	1	1	1	0
80	3	2	2	3	1	1	1	0	0	17	4	11	2	18	3	0	0	0	0	1	0	0	1	0	0	1	1	0	0	1	1	1	0	0	1	1	0	0	1	0	0	0	0	0	1	1	1	1	0
49	2	1	3	2	1	1	1	1	1	11	4	#NULL!	3	3	1	0	0	0	0	1	0	0	1	1	1	0	0	0	0	0	0	0	0	0	0	0	0	0	0	0	0	0	0	0	0	0	0	0	0
61	3	1	2	3	1	1	1	1	0	17	4	11	2	20	3	0	0	0	0	1	0	0	1	0	0	0	0	0	0	1	1	1	1	1	0	1	0	0	1	0	0	1	0	0	1	1	1	1	0
72	3	1	1	2	1	1	1	0	0	6	3	#NULL!	3	7	2	0	0	0	0	1	0	0	1	0	1	0	0	0	0	1	1	0	0	0	0	1	0	0	0	0	1	1	0	0	1	1	1	1	0
68	3	1	2	3	1	1	1	0	0	25	4	6.5	1	11	3	0	0	0	0	1	0	0	1	0	0	0	0	1	0	1	1	1	0	0	1	1	1	0	1	0	0	1	1	1	1	1	1	1	0
80	3	2	3	3	2	1	1	0	0	20	4	8.9	2	15	3	0	0	0	0	1	0	1	1	0	1	0	1	0	0	1	1	1	1	1	0	1	0	0	1	0	0	0	0	0	1	1	1	1	1
69	3	2	4	1	1	2	1	0	0	16	4	7.8	2	9	2	0	0	0	0	1	0	0	1	0	1	0	0	0	0	1	1	1	0	1	0	1	1	0	0	0	0	1	1	1	1	1	1	1	1
47	2	1	1	2	1	1	1	0	0	11	4	8.4	2	29	3	0	0	0	0	0	0	0	0	0	1	0	0	0	0	1	1	1	0	0	1	1	1	0	0	0	0	1	0	0	0	0	0	0	0
60	3	2	4	1	1	2	1	0	0	13	4	10.8	2	12	3	0	0	0	0	1	0	0	0	0	0	0	0	0	0	1	1	1	0	0	1	1	1	0	1	0	0	0	0	0	0	0	0	1	0
66	3	1	1	2	1	1	1	0	0	10	3	7.3	2	14	3	1	0	0	0	0	0	0	1	1	0	0	0	0	0	0	0	0	0	0	0	0	0	0	0	0	0	0	0	0	1	1	1	1	0
88	3	1	3	3	1	1	1	0	0	19	4	11.2	2	1	1	1	0	0	0	1	0	0	1	0	0	0	0	0	0	1	1	1	1	1	0	0	0	0	0	0	0	1	0	0	1	1	1	1	1
58	2	1	2	1	1	1	1	1	0	8	3	13.7	2	13	3	1	0	0	0	1	0	0	0	1	1	0	0	0	0	1	1	1	1	1	0	1	1	0	1	0	0	1	1	1	1	0	0	1	0
73	3	2	3	3	1	1	1	0	0	5	2	7.7	2	10	2	0	0	0	0	1	0	0	1	0	1	0	0	0	0	1	1	1	1	1	0	1	0	0	1	0	0	0	0	0	0	0	0	1	0
45	2	1	2	2	1	2	1	0	1	4	2	11	2	11	3	0	0	0	0	1	0	0	0	0	1	0	1	0	0	1	1	1	0	1	0	1	0	0	1	0	1	0	0	0	0	0	0	1	0
56	2	1	2	2	1	1	1	0	1	5	2	10.3	2	8	2	0	0	0	0	1	0	0	0	0	1	0	0	0	0	1	1	1	0	0	1	1	1	0	0	0	0	1	0	0	0	0	0	1	0
53	2	2	3	2	1	1	1	0	0	16	4	8.3	2	10	2	0	0	0	0	1	0	0	1	0	0	0	0	0	0	1	1	1	1	1	0	1	1	0	1	0	0	0	0	0	1	1	1	1	0
76	3	2	3	3	1	1	1	0	0	26	4	7.6	2	9	2	0	0	0	0	1	0	0	1	0	0	0	0	0	0	1	1	1	1	1	0	0	0	0	0	0	0	1	1	1	1	0	0	1	0
85	3	1	4	1	1	2	1	0	0	9	3	8.9	2	33	3	1	0	0	0	1	0	0	1	1	1	0	0	1	0	1	1	1	0	0	1	0	0	0	0	0	0	1	0	0	1	0	0	1	0
87	3	1	4	3	1	1	1	0	0	7	3	6.9	1	12	3	0	0	0	0	1	0	0	1	1	1	0	0	1	0	1	1	1	0	1	0	1	0	0	1	0	0	0	0	0	1	1	1	1	0
78	3	1	4	1	1	2	2	0	0	9	3	12.4	2	9	2	0	0	0	0	1	0	1	1	0	0	0	0	0	0	1	1	1	0	1	0	1	1	0	0	0	1	0	0	0	1	1	1	1	0
55	2	2	3	3	2	1	1	0	0	5	2	11.8	2	9	2	0	0	0	0	1	0	0	1	0	0	0	0	1	0	1	1	1	0	1	0	1	0	0	1	0	1	0	0	0	1	0	0	1	1
68	3	2	3	3	1	1	1	0	0	10	3	9.6	2	9	2	0	0	0	0	0	0	0	1	0	0	0	0	0	0	1	1	1	0	0	1	1	1	0	1	0	0	0	0	0	1	1	1	1	0
52	2	2	3	2	1	2	1	0	0	16	4	8.1	2	11	3	0	0	0	0	1	0	0	0	0	0	0	0	0	0	1	1	1	1	1	0	1	0	0	1	0	0	0	0	0	1	1	1	1	0
76	3	2	1	3	1	1	1	0	0	4	2	12.2	2	14	3	1	0	0	0	1	0	0	0	0	1	0	0	0	0	1	1	1	0	0	1	0	0	0	0	0	0	1	0	0	0	0	0	0	0
89	3	1	4	3	2	1	1	0	0	9	3	7.2	2	7	2	0	0	0	0	1	0	1	1	0	0	0	0	1	0	1	1	0	0	0	0	1	0	1	1	0	0	0	0	0	1	1	1	1	1
71	3	1	2	1	1	2	1	0	0	11	4	6.6	1	12	3	0	0	0	0	1	0	0	1	0	0	0	0	1	0	1	1	1	0	1	0	1	1	0	0	0	1	0	0	0	0	0	0	1	0
37	1	2	2	1	1	2	1	0	0	7	3	10.2	2	12	3	0	0	0	0	0	0	0	0	0	0	0	0	0	1	1	1	1	1	1	0	0	0	0	0	0	0	0	0	0	0	0	0	0	0
64	3	1	3	3	1	1	2	1	1	11	4	10.8	2	14	3	0	0	0	0	0	0	0	1	0	1	0	0	1	0	1	0	0	0	0	0	0	0	0	0	0	0	1	0	0	0	0	0	0	0
69	3	2	4	1	1	2	1	0	0	15	4	9.5	2	15	3	0	0	0	0	1	0	1	1	0	0	1	1	0	0	1	1	1	0	0	1	1	1	0	1	0	0	1	1	1	1	1	1	1	1
62	3	2	3	1	1	2	1	0	0	8	3	11.8	2	10	2	0	0	0	0	1	0	0	0	0	1	0	0	0	0	1	1	1	0	1	0	1	0	0	1	0	1	0	0	0	1	0	0	0	0
81	3	1	4	3	1	1	1	0	0	25	4	8.6	2	28	3	0	0	0	0	1	0	0	1	0	0	0	0	0	0	1	1	0	0	0	0	1	0	0	1	0	1	0	0	0	0	0	0	1	0
38	1	1	1	2	1	1	1	1	0	5	2	8.4	2	8	2	0	0	0	0	1	0	0	0	0	1	0	0	1	0	1	1	1	1	1	0	1	1	0	1	0	0	0	0	0	0	0	0	0	0
74	3	1	2	3	1	2	1	0	0	23	4	7	2	13	3	1	0	0	0	1	0	0	1	1	0	0	0	0	0	1	1	1	0	0	1	1	0	0	1	0	0	1	1	1	1	1	1	1	1
67	3	1	3	2	1	1	1	1	1	15	4	7.7	2	11	3	0	0	0	0	1	0	0	1	0	0	0	0	1	0	1	1	1	0	0	1	1	1	0	1	0	0	0	0	0	1	0	0	1	0
64	3	1	2	2	1	2	1	1	0	17	4	6.1	1	19	3	0	0	0	0	1	0	0	1	0	0	0	0	1	0	1	1	1	0	0	1	1	0	0	1	0	0	1	0	0	1	1	1	1	0
52	2	1	1	2	1	1	1	1	0	11	4	12.5	2	10	2	0	0	0	0	1	0	0	1	1	1	0	0	0	0	1	1	1	0	0	1	1	0	0	1	0	0	1	1	0	0	0	0	1	0
85	3	2	3	3	2	1	1	0	0	25	4	7.4	2	40	3	0	0	0	0	1	0	0	1	0	0	0	0	0	0	1	1	1	0	0	1	0	0	0	0	0	0	1	1	1	1	1	1	1	0
53	2	1	2	1	2	1	1	1	1	21	4	9	2	37	3	0	0	0	0	1	0	0	1	0	0	0	0	0	0	1	1	1	0	0	1	0	0	0	0	0	0	1	0	0	0	0	0	1	0
36	1	1	1	2	1	1	1	1	0	7	3	8.9	2	7	2	0	0	0	0	1	0	0	1	0	1	0	1	0	0	1	1	1	1	1	0	1	1	0	1	0	0	1	0	0	0	0	0	1	0
76	3	2	3	3	2	1	1	0	0	17	4	6.1	1	14	3	1	0	0	1	1	0	0	1	0	1	0	0	0	0	1	1	0	0	0	0	1	0	1	0	0	0	1	0	0	0	0	0	1	0
67	3	2	3	3	1	2	1	0	0	15	4	6.7	1	3	1	0	0	0	0	1	0	0	1	0	0	0	1	0	0	1	1	0	0	0	0	1	0	1	1	0	0	1	0	0	0	0	0	1	0
48	2	2	3	3	1	2	2	0	0	5	2	12.7	2	7	2	0	0	0	0	1	0	0	0	0	1	0	0	1	0	1	1	1	0	0	1	1	1	0	0	0	0	0	0	0	0	0	0	1	0
77	3	1	3	3	1	1	1	1	0	9	3	9.7	2	15	3	0	0	0	0	1	0	0	1	0	0	1	1	0	0	1	1	1	1	1	0	1	0	1	1	0	0	1	1	1	1	1	0	1	0
53	2	1	1	2	1	1	1	0	0	17	4	7.5	2	4	1	0	0	0	0	1	0	0	1	0	0	0	1	1	0	1	1	1	0	1	0	1	1	0	0	0	0	0	0	0	1	0	0	1	0
74	3	2	3	1	2	2	2	0	0	15	4	8.2	2	8	2	0	0	0	0	1	0	0	1	0	1	0	0	0	0	1	1	1	0	0	1	1	0	0	1	0	0	0	0	0	1	1	1	1	1
87	3	1	3	3	1	1	1	0	0	15	4	6.7	1	7	2	0	0	0	0	1	0	0	1	0	0	1	0	1	0	1	1	0	0	0	0	1	0	0	1	0	1	0	0	0	1	1	0	1	0
52	2	1	2	2	1	1	1	0	0	8	3	7	2	4	1	0	0	0	0	1	0	0	0	0	0	0	0	0	0	1	1	1	0	0	1	1	0	0	1	0	0	0	0	0	0	0	0	1	0
50	2	1	2	2	1	2	1	1	0	9	3	9.3	2	21	3	0	0	0	0	1	0	0	1	0	1	0	0	0	0	1	1	1	1	1	0	1	1	0	1	0	0	1	0	0	1	1	1	1	0
68	3	2	3	3	1	1	1	0	0	25	4	9.1	2	7	2	0	0	0	0	1	0	0	1	0	1	0	0	0	0	1	1	1	1	1	0	1	0	0	1	0	0	1	0	0	1	1	1	1	1
85	3	2	4	3	2	1	1	0	0	17	4	7	2	10	2	0	0	0	0	1	0	0	1	1	0	0	1	0	0	1	1	0	0	0	0	1	0	0	1	0	0	0	0	0	1	1	1	1	1
73	3	2	4	3	1	2	1	0	0	16	4	9.3	2	12	3	0	0	0	0	1	0	0	1	1	1	1	0	0	0	1	1	0	0	0	0	1	1	1	0	0	0	0	0	0	0	0	0	1	0
86	3	1	3	3	1	1	1	0	0	17	4	10.8	2	15	3	0	0	0	0	1	0	0	1	0	1	0	0	1	0	1	1	1	0	1	0	1	0	0	1	0	1	1	1	1	1	1	1	1	0
77	3	2	4	3	1	1	2	0	0	4	2	12.6	2	6	2	0	0	0	0	1	0	0	0	1	1	0	0	0	0	1	1	1	1	1	0	1	0	0	1	0	0	1	1	1	1	1	1	1	0
71	3	2	2	3	2	1	1	0	0	13	4	10.1	2	8	2	0	0	0	0	1	0	0	1	0	0	0	1	0	0	1	1	1	0	0	1	1	0	0	1	0	0	0	0	0	0	0	0	1	0
30	1	2	2	3	1	2	1	0	0	5	2	6.7	1	9	2	0	0	0	0	1	0	1	0	1	1	0	0	0	0	1	1	1	1	1	0	1	1	0	0	0	0	1	0	0	0	0	0	1	0
63	3	2	2	1	1	2	1	0	0	14	4	7.4	2	9	2	0	0	0	0	1	0	0	1	0	0	0	0	0	0	1	1	1	1	1	0	1	0	0	1	0	0	0	0	0	1	1	1	1	0
83	3	2	3	3	2	1	1	0	0	20	4	8.2	2	11	3	0	0	0	0	1	0	1	1	0	0	0	0	0	0	1	1	0	0	0	0	1	0	0	1	0	1	0	0	0	1	1	1	1	1
69	3	2	2	3	2	1	1	0	0	17	4	8.7	2	8	2	0	0	0	0	1	0	0	1	0	0	0	1	0	0	1	1	1	0	1	0	1	0	0	0	0	1	0	0	0	1	1	1	1	0
72	3	2	3	3	2	1	1	0	0	21	4	12.2	2	29	3	0	0	0	0	1	0	0	1	0	0	0	0	0	0	1	1	1	1	1	0	1	0	0	1	0	0	1	1	1	1	1	1	1	0
54	2	2	2	3	1	2	1	0	0	13	4	8.4	2	13	3	0	0	0	1	1	0	0	0	0	1	0	0	0	0	1	1	1	1	1	0	1	1	0	1	0	0	1	0	0	1	0	0	0	0
76	3	2	4	3	1	1	1	0	0	19	4	9.3	2	6	2	0	0	0	0	1	0	0	1	0	1	0	0	0	0	1	1	1	1	1	0	1	1	0	1	0	0	1	0	0	1	1	1	1	0
59	2	2	2	3	1	1	1	0	0	23	4	12.6	2	19	3	0	0	0	0	1	0	0	0	0	0	1	0	1	0	1	1	1	0	0	1	1	1	0	0	0	0	0	0	0	0	0	0	1	0
87	3	2	4	3	1	2	1	0	0	6	3	11.2	2	2	1	0	0	0	0	0	0	0	1	0	1	0	0	0	0	1	1	1	1	1	0	1	0	0	1	0	0	0	0	0	0	0	0	0	0
64	3	1	4	1	1	1	1	0	0	4	2	7.1	2	7	2	0	0	0	0	1	0	1	1	0	0	0	1	0	0	1	1	0	0	0	0	1	1	0	0	0	0	0	0	0	0	0	0	1	0
83	3	2	3	3	1	1	1	0	0	10	3	5.3	1	17	3	1	0	0	0	1	0	0	0	1	1	0	1	0	0	1	1	0	0	0	0	1	0	1	1	0	0	0	0	0	1	1	1	1	0
82	3	2	3	3	1	2	1	0	0	13	4	8.6	2	21	3	0	0	0	0	1	0	0	0	1	1	0	1	0	0	1	1	1	0	0	1	0	0	0	0	0	0	1	1	1	1	1	1	1	0
46	2	2	2	1	1	2	1	0	0	18	4	13.2	2	4	1	0	0	0	0	1	0	1	1	0	1	0	0	0	0	1	1	1	1	1	0	1	1	0	1	0	0	0	0	0	1	0	0	1	0
85	3	2	4	1	2	1	2	0	0	16	4	10.9	2	17	3	0	0	0	0	1	0	0	0	0	0	0	1	1	0	1	1	1	1	1	0	1	0	0	1	0	0	0	0	0	1	1	1	1	0
77	3	2	4	3	1	2	1	0	0	8	3	7.4	2	21	3	0	0	0	1	1	0	0	1	0	1	0	0	0	0	1	1	1	0	0	1	1	0	0	1	0	0	1	1	1	1	1	1	1	0
61	3	1	2	2	1	1	1	0	0	5	2	11.8	2	9	2	0	0	0	0	1	0	0	0	0	0	0	1	1	0	1	1	1	1	1	0	1	1	0	0	0	0	0	0	0	0	0	0	0	0
67	3	1	4	1	1	2	1	1	0	5	2	7.2	2	7	2	0	0	0	0	1	0	0	0	0	1	0	1	0	0	1	1	0	0	0	0	1	1	1	0	0	0	0	0	0	0	0	0	0	0
65	3	1	4	1	1	2	1	0	1	13	4	10.2	2	7	2	0	0	0	0	1	0	0	0	0	1	0	1	0	0	1	1	1	1	1	0	1	0	0	1	0	0	0	0	0	1	1	1	1	0
55	2	1	2	3	1	2	1	1	0	9	3	8.5	2	10	2	0	0	0	0	1	0	0	0	0	0	0	0	0	0	1	1	1	0	1	0	1	0	0	0	0	1	1	1	1	1	1	1	1	0
49	2	1	2	2	1	2	2	1	1	15	4	9.3	2	6	2	0	0	0	0	1	0	0	0	0	0	0	0	0	0	1	1	1	0	1	0	1	1	0	1	0	0	0	0	0	0	0	0	1	0
58	2	1	3	2	1	2	1	1	1	11	4	11.3	2	12	3	0	0	0	0	1	0	0	0	1	1	0	0	0	0	1	1	1	1	1	0	1	1	0	0	0	0	1	1	1	1	1	0	1	1
46	2	1	2	2	1	1	1	0	0	11	4	6.1	1	9	2	0	0	0	0	1	0	0	0	1	0	0	0	0	0	0	0	0	0	0	0	0	0	0	0	0	0	0	0	0	0	0	0	0	0
53	2	2	2	3	1	1	1	0	0	5	2	9.5	2	8	2	0	0	0	0	1	0	0	1	0	1	0	0	0	0	1	1	1	0	0	1	1	1	0	1	0	0	0	0	0	1	1	1	1	0
70	3	1	3	3	1	1	1	0	0	17	4	13.9	2	15	3	0	0	0	0	1	0	0	1	0	1	0	0	0	0	1	1	1	0	0	1	0	0	0	0	0	0	1	1	1	1	0	0	1	0
72	3	1	2	1	1	2	1	0	0	10	3	6	1	16	3	0	0	0	0	1	0	0	1	0	1	0	1	0	0	1	1	0	0	0	0	1	0	0	1	0	1	1	1	1	1	0	0	1	0
63	3	2	3	3	2	1	1	0	0	14	4	6	1	15	3	0	0	0	0	1	0	0	1	1	1	0	0	0	0	1	1	0	0	0	0	1	0	0	0	0	1	1	1	1	1	1	1	1	0
65	3	2	2	3	1	1	2	0	0	4	2	13.4	2	13	3	0	0	0	0	1	0	0	1	0	1	1	0	0	0	1	1	1	1	1	0	1	0	0	1	0	0	0	0	0	0	0	0	1	0
85	3	1	2	3	1	2	2	0	1	19	4	9.3	2	9	2	0	0	0	0	0	0	0	1	0	1	0	0	1	0	1	1	1	0	1	0	1	1	0	1	0	1	0	0	0	1	1	1	1	0
67	3	1	4	3	1	1	1	0	0	5	2	10.4	2	9	2	0	0	0	0	1	0	0	1	0	1	0	0	0	0	1	1	1	1	0	0	0	0	0	0	0	0	1	0	0	1	1	1	1	0
74	3	1	4	3	1	2	1	0	0	15	4	8.9	2	15	3	1	0	0	0	1	0	0	1	1	1	0	0	0	0	1	1	0	0	0	0	1	1	1	1	0	0	1	1	1	1	1	1	1	0
54	2	2	2	3	1	2	1	0	0	14	4	9.8	2	13	3	0	0	0	0	1	0	0	1	0	0	0	0	0	1	1	1	1	1	1	0	1	1	0	0	0	0	0	0	0	0	0	0	1	0
72	3	1	2	2	1	2	1	0	1	14	4	8.1	2	11	3	0	0	0	0	1	0	0	0	0	0	0	0	0	0	1	1	1	1	1	0	1	0	0	1	0	0	0	0	0	1	1	1	1	0
61	3	2	2	3	1	1	1	0	0	11	4	10.2	2	27	3	0	0	0	0	1	0	0	1	1	0	1	0	0	0	1	1	1	1	1	0	1	1	0	1	0	0	0	0	0	0	0	0	1	0
73	3	1	1	2	1	1	1	0	0	21	4	12.4	2	9	2	0	0	0	0	1	0	0	1	1	0	0	0	0	0	1	1	1	1	1	0	0	0	0	0	0	0	0	0	0	1	1	1	1	0
37	1	2	2	2	1	2	2	0	0	14	4	8.7	2	9	2	1	0	0	0	0	0	0	0	0	0	0	0	0	0	1	1	1	1	1	0	0	0	0	0	0	0	0	0	0	0	0	0	0	0
73	3	1	4	1	2	2	1	1	0	14	4	11.2	2	5	1	0	0	0	0	1	0	0	0	1	0	0	1	0	0	1	1	0	0	0	0	1	0	0	1	0	1	0	0	0	1	1	0	1	0
72	3	1	2	1	1	2	1	1	1	14	4	9.4	2	9	2	0	0	0	0	1	0	0	1	0	0	0	0	0	0	1	1	0	0	0	0	1	1	0	1	0	1	1	1	1	1	1	1	1	1
69	3	2	3	3	1	1	1	0	0	19	4	9.1	2	5	1	0	0	0	0	1	0	0	1	0	0	0	1	0	0	1	1	1	1	1	0	1	1	0	1	0	0	0	0	0	1	1	1	1	0
50	2	1	2	1	1	2	1	1	0	4	2	12.4	2	8	2	0	0	0	0	1	0	0	0	0	0	0	0	1	0	1	1	1	1	1	0	1	1	0	0	0	0	0	0	0	0	0	0	1	0
67	3	2	2	3	2	1	1	0	0	20	4	13.8	2	11	3	0	0	0	0	1	0	0	0	0	1	0	1	0	0	1	1	1	1	1	0	1	1	0	1	0	0	1	1	1	0	0	0	1	1
81	3	1	2	3	1	1	1	0	0	22	4	#NULL!	3	9	2	0	0	0	0	0	0	0	1	0	1	0	1	1	0	1	1	1	0	0	1	1	1	0	1	0	0	0	0	0	0	0	0	1	0
72	3	2	2	3	1	1	1	0	0	25	4	9.7	2	9	2	0	0	0	0	1	0	0	1	0	0	0	0	0	0	1	1	1	1	1	0	1	1	0	1	0	0	0	0	0	1	1	1	1	0
59	2	1	2	2	1	1	1	0	0	5	2	12.2	2	8	2	0	0	0	0	1	0	0	1	0	1	0	1	0	0	1	1	1	1	1	0	1	1	0	0	0	0	0	0	0	1	1	1	1	0
71	3	2	3	3	1	1	1	0	0	20	4	6.2	1	10	2	0	0	0	0	1	0	0	1	0	0	0	0	1	0	1	1	0	0	0	0	1	0	1	1	0	0	0	0	0	1	1	1	1	0
73	3	2	4	3	1	1	1	0	0	19	4	8.9	2	17	3	0	0	0	0	1	0	0	0	1	1	1	0	0	0	1	1	1	1	1	0	0	0	0	0	0	0	0	0	0	1	0	0	1	0
61	3	2	3	3	1	2	1	0	0	21	4	8.9	2	10	2	0	0	0	0	1	0	0	1	0	0	0	1	0	0	1	1	1	0	0	1	1	1	0	1	0	0	0	0	0	1	1	1	1	1
62	3	2	3	3	1	1	1	0	0	15	4	7.9	2	14	3	0	0	0	0	1	0	0	1	0	1	0	1	1	0	1	1	1	1	1	0	0	0	0	0	0	0	1	1	1	0	0	0	1	0
48	2	1	2	2	1	2	2	0	0	9	3	10.9	2	8	2	0	0	0	0	1	0	0	1	0	1	0	0	0	0	1	1	0	0	0	0	1	0	0	0	0	1	0	0	0	0	0	0	1	0
59	2	1	2	1	1	1	1	0	0	16	4	#NULL!	3	11	3	0	0	0	1	1	0	0	1	1	0	0	0	0	0	1	1	1	0	1	0	1	0	1	1	0	0	1	1	1	1	1	1	1	0
76	3	1	3	3	1	2	1	0	0	16	4	8.4	2	6	2	0	0	0	0	1	0	0	1	0	1	0	0	0	0	1	1	1	1	1	0	1	0	0	1	0	0	0	0	0	1	0	0	1	0
60	3	2	4	3	1	1	1	0	0	17	4	8.2	2	11	3	0	0	0	0	1	0	0	1	0	0	0	1	1	0	1	1	1	1	1	0	1	1	0	1	0	0	0	0	0	1	1	1	1	0
40	2	1	2	2	1	1	1	1	0	6	3	13	2	12	3	0	0	0	0	1	0	1	0	0	0	0	0	0	0	1	1	1	1	1	0	1	1	0	1	0	0	0	0	0	1	0	0	1	0
36	1	2	3	3	1	2	1	0	0	4	2	10	2	9	2	0	0	0	0	1	0	0	0	0	0	0	0	0	0	1	1	1	1	1	0	1	0	0	1	0	0	0	0	0	0	0	0	1	0
39	1	2	2	3	1	2	2	0	0	5	2	5.6	1	3	1	0	0	0	0	1	0	0	0	0	0	0	0	0	0	1	1	0	0	0	0	1	1	1	0	0	0	0	0	0	1	0	0	0	0
59	2	2	2	3	1	2	2	1	0	22	4	7.6	2	12	3	1	0	0	0	1	0	0	1	1	1	0	0	0	0	1	1	1	0	0	1	0	0	0	0	0	0	1	1	1	0	0	0	1	0
40	2	2	1	2	1	1	2	0	0	13	4	12.1	2	7	2	0	0	0	0	1	0	0	1	0	0	0	0	0	0	1	1	1	1	1	0	1	1	0	0	0	0	0	0	0	1	1	1	1	0
57	2	1	3	2	1	2	1	1	0	11	4	15.5	2	13	3	0	0	0	0	1	0	1	1	0	0	0	0	0	0	1	1	1	1	1	0	1	0	0	1	0	0	0	0	0	1	1	1	1	0
67	3	1	4	3	1	2	1	0	0	5	2	14.5	2	12	3	0	0	0	0	1	0	0	1	1	1	0	0	0	0	1	1	1	1	1	0	1	0	0	1	0	0	0	0	0	1	1	0	1	0
48	2	1	2	2	1	2	1	0	0	4	2	9.2	2	8	2	0	0	0	0	1	0	0	0	0	1	0	0	1	0	1	1	1	0	1	0	1	1	0	0	0	0	1	0	0	0	0	0	1	0
59	2	2	3	1	1	2	1	0	0	15	4	6.3	1	6	2	0	0	0	0	0	0	0	1	0	1	1	0	0	0	1	1	1	1	1	0	0	0	0	0	0	0	1	1	1	0	0	0	1	0
52	2	1	2	1	2	1	1	0	0	14	4	7.8	2	6	2	0	0	0	0	1	0	0	1	0	0	0	0	0	0	1	1	1	1	1	0	1	1	0	1	0	0	0	0	0	0	0	0	1	0
70	3	2	4	3	1	2	1	0	0	6	3	5.7	1	13	3	0	0	0	0	1	1	1	1	0	0	0	1	0	0	1	1	0	0	0	0	1	1	0	0	0	1	1	0	0	1	1	0	0	0
80	3	2	3	3	1	1	1	0	0	24	4	7.1	2	18	3	0	0	0	0	1	0	0	1	1	0	0	1	0	0	1	1	1	0	0	1	1	1	0	1	0	0	1	0	0	1	1	1	1	0
80	3	1	4	3	1	2	1	0	0	17	4	6.8	1	9	2	0	0	0	0	1	0	0	1	0	1	0	1	1	0	1	1	1	1	1	0	0	0	0	0	0	0	1	1	1	1	1	1	1	0
52	2	2	3	3	1	2	2	1	0	17	4	7.3	2	16	3	0	0	0	0	1	0	0	0	0	1	0	0	0	0	1	1	1	1	1	0	0	0	0	0	0	0	1	0	0	1	1	1	1	0
38	1	1	1	2	1	1	1	0	0	9	3	6.9	1	8	2	0	0	0	0	1	0	0	0	0	1	0	1	0	0	1	1	1	1	1	0	1	1	0	0	0	0	1	0	0	0	0	0	1	0
54	2	1	2	2	1	2	1	0	0	17	4	10.9	2	10	2	0	0	0	0	1	1	0	1	0	1	0	0	0	0	1	1	0	0	0	0	1	1	0	1	0	0	0	0	0	1	0	0	1	0
70	3	1	2	3	1	1	1	0	0	24	4	9.2	2	10	2	0	0	0	1	1	0	0	1	0	0	0	0	1	0	1	1	1	1	1	0	0	0	0	0	0	0	1	1	1	1	1	0	1	0
67	3	1	2	1	1	1	1	1	0	24	4	7.4	2	12	3	0	0	0	0	1	0	0	1	0	1	0	0	0	0	1	1	1	1	1	0	1	1	0	0	0	0	1	0	0	1	1	1	1	0
66	3	2	3	3	1	2	1	0	0	6	3	6	1	40	3	0	0	0	0	1	1	0	0	0	1	1	0	0	0	1	1	0	0	0	0	1	0	0	0	0	1	1	1	1	0	0	0	1	0
87	3	2	4	3	1	1	1	0	0	14	4	7.3	2	25	3	0	0	0	0	1	0	0	1	0	0	0	1	0	0	1	1	0	0	0	0	1	0	0	1	0	1	0	0	0	1	1	1	1	1
71	3	2	3	3	1	1	1	0	0	14	4	9.8	2	10	2	0	0	0	0	1	0	0	0	0	0	0	0	0	0	1	1	0	0	0	0	1	0	0	1	0	1	0	0	0	1	1	1	1	0
64	3	1	2	3	1	1	1	0	0	17	4	9.6	2	6	2	0	0	0	0	1	0	0	1	0	1	0	0	1	0	1	1	1	0	1	0	1	1	0	1	0	0	0	0	0	1	1	1	1	0
69	3	2	3	3	1	2	1	0	0	23	4	7.7	2	6	2	0	0	0	0	1	1	0	1	1	0	0	1	1	0	1	1	1	1	1	0	1	0	0	1	0	0	0	0	0	1	1	1	1	0
67	3	1	1	2	1	1	1	0	0	4	2	10.9	2	6	2	0	0	0	0	0	0	0	1	0	1	0	0	1	0	1	1	0	0	0	0	1	1	0	0	0	1	0	0	0	0	0	0	1	0
52	2	2	4	1	1	2	1	0	0	5	2	14	2	9	2	0	0	0	0	0	0	0	0	0	1	0	0	0	0	1	1	1	1	1	0	1	0	0	1	0	0	0	0	0	1	1	1	0	0
45	2	1	2	1	1	2	1	0	0	8	3	9.8	2	7	2	0	0	0	0	1	0	0	1	0	1	0	0	0	0	1	1	1	1	1	0	1	1	0	0	0	0	0	0	0	0	0	0	1	0
65	3	1	2	3	1	2	1	0	0	4	2	6.8	1	7	2	0	0	0	0	1	0	0	0	1	0	1	1	1	0	1	1	1	1	0	0	0	0	0	0	0	0	0	0	0	1	1	1	1	0
54	2	2	4	3	1	2	2	0	0	8	3	#NULL!	3	9	2	0	0	0	0	0	0	1	0	0	0	0	0	1	0	1	1	1	1	1	0	1	0	0	1	0	0	1	1	1	0	0	0	0	0
59	2	2	4	1	1	2	2	0	0	6	3	#NULL!	3	6	2	0	0	0	0	1	0	0	0	0	0	0	0	0	0	1	1	1	0	1	0	1	0	0	1	0	0	0	0	0	0	0	0	1	0
57	2	2	4	3	1	2	1	0	0	12	4	13.2	2	20	3	0	0	0	0	1	0	0	0	1	0	0	0	0	0	1	1	1	1	1	0	0	0	0	0	0	0	0	0	0	0	0	0	1	0
54	2	1	1	2	2	1	1	1	0	12	4	10.8	2	8	2	0	0	0	0	1	0	0	1	0	1	0	0	0	0	1	1	0	0	0	0	1	1	0	1	0	0	0	0	0	0	0	0	1	0
81	3	1	3	3	1	1	1	0	0	22	4	12.4	2	8	2	0	0	0	0	1	0	0	0	0	1	0	0	0	0	1	1	1	1	1	0	0	0	0	0	0	0	0	0	0	1	0	0	1	0
47	2	1	2	2	1	1	1	1	0	7	3	7	2	10	2	1	0	0	0	1	0	0	1	0	1	0	1	0	0	1	1	1	1	1	0	1	1	0	1	0	0	0	0	0	0	0	0	1	0
79	3	2	4	3	1	1	1	0	0	24	4	9.8	2	17	3	0	0	0	0	1	0	0	1	0	0	0	1	0	0	1	1	1	1	1	0	1	1	0	1	0	0	0	0	0	1	1	1	1	1
54	2	1	2	1	1	2	2	0	0	14	4	10.7	2	4	1	0	0	0	0	1	0	0	1	1	0	0	0	0	0	1	1	1	1	1	0	1	0	0	1	0	0	0	0	0	0	0	0	1	0
50	2	1	2	3	1	2	1	0	0	13	4	12.1	2	9	2	0	0	0	0	1	0	0	0	1	0	0	0	0	0	1	1	1	0	1	0	1	1	0	0	0	1	1	1	1	0	0	0	0	0
32	1	1	1	2	2	1	1	0	0	7	3	#NULL!	3	10	2	1	0	0	0	1	0	0	1	0	1	0	0	0	0	1	1	1	1	1	0	0	0	0	0	0	0	1	1	1	1	0	0	1	0
64	3	1	3	3	1	1	1	0	0	22	4	8.6	2	15	3	0	0	0	0	1	1	0	1	0	0	0	0	0	0	1	1	1	1	1	0	1	0	0	1	0	0	1	0	0	1	0	0	1	0
69	3	2	4	2	1	1	1	0	0	18	4	9.6	2	14	3	0	0	0	0	1	1	0	0	1	0	0	1	0	0	1	1	1	0	1	0	1	1	0	1	0	1	0	0	0	1	1	1	1	0
67	3	2	3	3	1	2	1	0	0	24	4	10.2	2	13	3	0	0	0	0	1	0	0	1	0	0	0	1	0	0	1	1	1	1	1	0	1	0	0	1	0	0	0	0	0	1	1	1	1	0
42	2	1	2	2	1	1	1	0	0	6	3	9	2	7	2	1	0	0	0	1	0	0	0	0	0	0	0	0	0	1	1	1	1	1	0	1	1	0	0	0	0	1	0	0	0	0	0	1	0
68	3	2	2	3	1	1	1	0	0	19	4	7.7	2	9	2	0	0	0	0	1	0	0	1	0	0	0	1	0	0	1	1	1	0	1	0	1	0	0	1	0	1	0	0	0	0	0	0	1	0
55	2	1	2	3	2	2	1	0	0	6	3	18.3	2	3	1	0	0	0	0	1	0	0	0	0	0	0	0	0	0	1	1	1	1	1	0	0	0	0	0	0	0	0	0	0	0	0	0	0	0
65	3	2	2	3	1	1	1	0	0	10	3	7	2	13	3	0	0	0	0	1	0	0	1	1	0	0	0	0	0	1	1	1	0	1	0	1	0	0	1	0	1	0	0	0	1	1	1	1	1
42	2	2	2	2	1	2	1	0	0	5	2	6.6	1	8	2	1	0	0	0	0	0	0	0	0	0	0	0	0	0	1	1	1	1	1	0	0	0	0	0	0	0	0	0	0	0	0	0	0	0
64	3	2	2	3	1	1	1	0	0	27	4	8.4	2	10	2	0	0	0	0	1	0	0	1	0	0	0	1	1	0	1	1	1	1	1	0	1	1	0	1	0	0	0	0	0	1	1	1	1	0
71	3	1	3	3	2	1	1	0	1	14	4	5.7	1	7	2	1	0	0	0	0	0	1	1	0	0	0	1	0	0	1	1	1	0	0	1	1	0	0	1	0	0	0	0	0	1	1	1	1	0
80	3	1	1	3	1	1	1	0	0	20	4	11.8	2	13	3	1	0	0	0	1	1	1	1	0	0	0	0	0	0	1	1	1	0	0	1	0	0	0	0	0	0	1	1	1	1	1	1	1	0
58	2	2	2	1	1	2	1	0	0	14	4	10.3	2	24	3	0	0	0	0	1	0	0	0	0	1	0	0	1	0	1	1	1	0	0	1	0	0	0	0	0	0	1	1	1	0	0	0	1	0
60	3	2	4	1	1	2	1	0	0	12	4	11.2	2	14	3	0	0	0	0	1	0	0	1	0	1	0	1	1	0	1	1	1	0	0	1	1	1	0	1	0	0	0	0	0	1	1	1	1	0
71	3	2	3	3	1	1	1	0	0	14	4	10.6	2	9	2	0	0	0	0	1	0	0	1	0	0	0	1	0	0	1	1	1	1	1	0	1	0	0	1	0	0	0	0	0	1	0	0	1	0
41	2	1	2	2	1	1	2	0	0	6	3	15.7	2	12	3	0	0	0	0	1	0	0	0	0	1	1	0	0	0	1	1	1	1	1	0	0	0	0	0	0	0	1	0	0	1	0	0	1	0
77	3	2	4	3	2	1	2	0	0	24	4	8.1	2	7	2	0	0	0	1	1	0	0	1	0	0	0	0	0	0	1	1	1	1	1	0	0	0	0	0	0	0	0	0	0	1	1	1	1	0
64	3	1	2	1	1	2	2	1	1	17	4	10.7	2	11	3	0	0	0	0	1	0	1	0	0	0	0	0	0	0	1	1	1	1	1	0	1	0	0	1	0	0	0	0	0	1	1	1	0	0
84	3	2	4	3	2	2	1	0	0	12	4	10.7	2	7	2	0	0	0	0	1	0	0	1	0	0	0	0	0	0	1	1	1	1	1	0	1	0	0	1	0	0	1	1	1	1	1	1	1	0
43	2	1	2	1	1	1	1	1	0	15	4	10.3	2	10	2	0	0	0	0	1	0	0	0	0	1	0	0	0	0	1	1	1	0	1	0	1	1	0	1	0	0	1	0	0	0	0	0	1	0
47	2	1	2	2	1	2	2	0	0	6	3	9.1	2	11	3	0	0	0	0	1	0	0	0	0	1	0	1	0	0	1	1	1	1	1	0	0	0	0	0	0	0	1	0	0	1	0	0	1	0
69	3	2	3	3	1	1	1	0	0	14	4	8.7	2	13	3	0	0	0	1	1	0	1	1	0	1	0	0	0	0	1	1	1	1	1	0	1	1	0	1	0	0	0	0	0	0	0	0	1	0
66	3	1	3	1	1	1	1	0	0	9	3	7.1	2	9	2	0	0	0	0	1	0	0	1	1	0	0	0	0	0	1	1	0	0	0	0	1	1	0	0	0	1	0	0	0	1	1	1	1	0
75	3	1	2	3	1	1	2	0	0	15	4	0	1	17	3	0	0	0	0	1	0	0	1	1	1	0	0	1	0	1	1	1	0	0	1	1	0	0	1	0	0	0	0	0	1	1	1	1	0
55	2	1	2	3	2	1	2	0	0	4	2	18.4	2	6	2	0	0	0	0	1	0	0	0	0	0	0	0	0	0	1	1	1	1	1	0	1	0	0	1	0	0	0	0	0	0	0	0	1	0
47	2	2	3	2	1	1	1	0	0	12	4	7.5	2	6	2	0	0	0	0	1	0	0	0	0	0	0	0	0	0	1	1	1	0	0	1	1	1	0	1	0	0	0	0	0	0	0	0	1	0
54	2	2	2	3	1	1	1	0	0	4	2	6.4	1	11	3	0	0	0	0	1	1	0	1	0	1	0	0	0	0	1	1	0	0	0	0	1	1	0	0	0	0	1	1	1	0	0	0	1	0
56	2	1	1	1	1	2	1	1	0	4	2	9	2	8	2	0	0	0	0	1	0	0	0	0	0	0	0	0	0	1	1	1	0	0	1	1	1	0	0	0	0	0	0	0	0	0	0	1	0
64	3	2	4	3	1	2	1	0	0	9	3	3.7	1	16	3	0	0	0	0	1	0	0	1	1	1	0	1	0	0	1	1	0	0	0	0	1	1	1	0	0	0	0	0	0	1	0	0	1	0
69	3	1	2	1	1	1	1	0	0	14	4	7.7	2	10	2	0	0	0	0	0	0	0	1	0	0	0	0	0	0	1	1	1	0	1	0	1	1	0	1	0	0	0	0	0	1	1	1	1	0
62	3	1	2	1	1	1	2	1	0	17	4	9.4	2	20	3	0	0	0	1	1	0	0	1	0	1	0	1	0	0	1	1	1	1	1	0	0	0	0	0	0	0	1	1	0	1	0	0	1	0
63	3	1	3	1	1	2	1	0	0	14	4	10.2	2	11	3	1	0	0	0	1	0	0	0	0	0	0	0	1	0	1	1	1	0	0	1	0	0	0	0	0	0	0	0	0	0	0	0	1	0
84	3	1	2	3	1	1	1	0	0	31	4	7.5	2	7	2	0	0	0	0	1	0	0	1	0	0	0	0	1	0	1	1	1	1	0	0	1	0	0	1	0	0	0	0	0	1	1	0	1	0
44	2	2	2	2	1	1	1	0	0	8	3	10.1	2	5	1	0	0	0	0	1	0	0	0	0	1	0	0	0	0	1	1	1	0	1	0	1	1	0	0	0	0	1	0	0	0	0	0	1	0
62	3	1	3	1	1	1	2	1	0	4	2	10.4	2	8	2	0	0	0	0	1	0	0	0	1	0	0	0	1	0	1	1	1	1	1	0	1	0	0	1	0	0	0	0	0	0	0	0	1	0
72	3	1	1	3	1	1	2	1	1	24	4	10.9	2	10	2	0	0	0	0	1	0	0	1	0	1	0	0	1	0	1	1	1	1	1	0	1	1	0	1	0	0	1	1	1	1	1	1	1	0
71	3	2	3	3	2	1	1	0	0	24	4	6.5	1	12	3	0	0	0	0	1	0	0	1	0	0	0	1	0	0	1	1	1	0	0	1	1	1	0	0	0	0	0	0	0	1	1	1	1	0
67	3	1	3	3	1	2	1	0	0	14	4	8.3	2	16	3	0	0	0	0	1	0	0	1	0	0	0	1	0	0	1	1	1	0	0	1	1	1	0	1	0	0	0	0	0	1	1	1	1	0
79	3	2	3	1	2	1	1	0	0	14	4	12.6	2	12	3	0	0	0	0	0	0	0	1	0	1	0	1	0	0	1	1	1	0	1	0	1	1	0	1	0	0	0	0	0	1	1	1	1	0
83	3	1	3	1	1	2	1	0	0	11	4	7.9	2	14	3	0	0	0	0	1	0	0	1	1	0	0	0	0	0	1	1	1	0	0	1	1	0	0	1	0	0	1	1	1	1	1	0	1	0
86	3	2	3	3	1	1	1	0	0	14	4	11.5	2	25	3	0	0	0	0	1	0	1	1	1	0	0	1	0	0	1	1	1	1	1	0	0	0	0	0	0	0	1	1	1	1	1	1	1	0
55	2	1	3	1	1	1	1	1	0	8	3	8.3	2	7	2	0	0	0	0	1	0	1	1	0	0	0	1	1	0	1	1	1	0	1	0	1	1	0	1	0	0	1	0	0	1	0	0	1	0
97	3	2	4	3	2	1	2	0	0	6	3	5.4	1	11	3	0	0	0	1	1	0	1	1	0	1	0	1	0	0	1	0	0	0	0	0	0	0	0	0	0	0	1	1	1	0	0	0	0	0
43	2	1	2	2	2	1	1	1	1	10	3	12.8	2	8	2	0	0	0	0	1	0	0	0	0	0	0	0	0	0	1	1	1	1	1	0	1	1	0	1	0	0	0	0	0	1	0	0	1	0
61	3	1	3	2	1	1	1	1	1	9	3	9.6	2	16	3	0	0	0	0	1	0	0	1	0	1	0	1	0	0	1	1	1	1	1	0	1	1	0	0	0	0	1	0	0	1	1	1	1	0
86	3	1	1	3	1	1	1	0	0	13	4	8.8	2	8	2	0	0	0	0	1	0	0	1	0	1	0	0	1	0	1	1	1	0	1	0	1	0	0	1	0	1	0	0	0	1	1	1	1	0
77	3	2	3	3	1	1	1	0	0	14	4	12.2	2	30	3	0	0	0	0	0	0	0	1	0	1	1	1	0	0	1	1	1	0	0	1	1	0	0	1	0	0	1	1	1	1	1	0	1	0
67	3	2	4	1	1	2	2	0	0	7	3	6.8	1	6	2	0	0	0	0	1	0	0	1	0	0	0	1	0	0	1	1	0	0	0	0	1	1	0	0	0	0	0	0	0	0	0	0	1	0
71	3	2	3	3	1	2	1	0	0	24	4	10.2	2	4	1	0	0	0	0	1	0	1	1	0	0	0	1	0	0	1	1	1	1	1	0	1	1	0	1	0	0	0	0	0	1	1	1	1	0
62	3	2	4	3	1	2	1	0	0	9	3	8.9	2	8	2	0	0	0	0	1	0	0	0	0	1	0	0	1	0	1	1	1	1	1	0	1	1	0	0	1	0	0	0	0	0	0	0	1	0
53	2	1	2	1	1	1	1	1	1	8	3	11.5	2	8	2	1	0	0	0	1	0	0	1	0	0	0	0	0	0	1	1	1	0	1	0	1	1	0	0	0	1	0	0	0	1	1	1	1	0
52	2	1	1	2	1	2	2	0	0	15	4	7.6	2	6	2	0	0	0	0	1	0	0	1	0	1	0	0	0	0	1	1	1	1	1	0	0	0	0	0	0	0	1	0	0	0	0	0	1	0
69	3	1	2	3	1	1	1	1	1	16	4	11.2	2	10	2	0	0	0	0	1	0	0	1	0	1	0	0	0	0	1	1	1	0	1	0	1	1	0	1	0	1	0	0	0	1	1	1	1	0
65	3	1	3	3	1	1	1	0	0	6	3	7.5	2	16	3	0	0	0	0	1	0	0	1	1	1	0	0	0	0	1	1	1	0	1	0	1	0	0	0	0	1	1	0	0	1	1	1	1	0
63	3	2	4	3	1	2	1	1	0	24	4	9.1	2	8	2	0	0	0	0	1	0	0	0	0	0	0	0	0	0	1	1	1	1	1	0	1	0	0	1	0	0	0	0	0	0	0	0	1	0
84	3	1	2	3	1	1	1	0	0	6	3	7.7	2	19	3	0	0	0	0	1	0	0	1	1	0	0	0	1	0	1	1	1	1	1	0	0	0	0	0	0	0	1	0	0	1	1	0	1	0
59	2	1	2	2	1	2	2	1	0	11	4	10.2	2	9	2	0	0	0	0	1	0	0	1	0	0	0	0	0	0	1	1	0	0	0	0	1	1	0	1	0	0	0	0	0	1	1	1	1	0
64	3	2	3	1	1	2	1	0	0	4	2	12.6	2	13	3	0	0	0	0	1	0	0	1	0	1	0	1	0	0	1	1	1	0	0	1	1	0	0	1	0	0	1	1	1	1	1	1	1	0
61	3	1	2	1	1	1	1	0	0	14	4	10.3	2	10	2	0	0	0	1	1	0	0	0	0	0	0	0	0	0	1	1	1	0	1	0	1	1	0	0	0	1	0	0	0	0	0	0	1	0
36	1	1	2	3	1	2	1	0	0	4	2	10.9	2	8	2	0	0	0	0	0	0	0	0	0	0	0	0	0	0	1	1	1	1	1	0	0	0	0	0	0	0	0	0	0	0	0	0	0	0
53	2	1	3	3	1	2	1	0	1	14	4	5.4	1	13	3	0	0	0	0	1	0	1	0	0	0	0	0	0	0	1	1	1	0	1	0	1	0	0	1	0	1	1	0	0	1	0	0	1	0
54	2	1	1	2	1	1	1	0	0	5	2	9.8	2	13	3	0	0	0	0	0	0	0	0	0	1	0	0	0	0	1	1	1	0	0	1	0	0	0	0	0	0	1	0	0	0	0	0	0	0
71	3	1	3	1	2	1	2	0	0	13	4	16.9	2	3	1	0	0	0	0	0	0	0	1	0	0	0	0	0	0	1	1	1	1	1	0	1	1	0	1	0	0	0	0	0	1	1	1	1	0
40	2	1	2	1	1	2	1	1	0	6	3	12.3	2	5	1	0	0	0	0	1	0	0	0	0	0	0	0	1	0	1	1	1	1	1	0	1	0	0	1	0	0	1	0	0	0	0	0	0	0
45	2	1	1	2	1	1	1	0	0	16	4	8.7	2	10	2	0	0	0	0	1	0	0	0	0	1	0	0	0	0	1	1	1	0	1	0	1	1	0	0	1	0	0	0	0	1	0	0	1	0
45	2	1	4	1	1	2	2	0	0	6	3	9	2	13	3	0	0	0	0	1	0	1	1	1	0	0	1	0	0	1	1	0	0	0	0	1	1	1	1	0	0	1	0	0	0	0	0	1	0
72	3	2	4	3	1	1	2	0	0	4	2	11.4	2	10	2	0	0	0	0	1	0	0	1	0	0	0	0	0	0	1	1	1	0	1	0	1	1	1	0	0	0	1	0	0	0	0	0	1	0
73	3	1	3	1	1	2	1	0	1	11	4	12.3	2	9	2	0	0	0	0	1	0	0	1	0	0	0	0	1	0	1	1	1	1	1	0	1	0	0	1	0	0	0	0	0	1	1	1	1	0
67	3	1	4	3	1	2	1	0	0	5	2	5.8	1	6	2	0	0	0	0	0	0	0	0	0	1	0	0	0	0	1	0	0	0	0	0	0	0	0	0	0	0	1	1	1	0	0	0	0	0
80	3	1	2	3	1	1	1	1	1	11	4	13.5	2	13	3	0	0	0	0	1	0	0	0	1	1	0	1	0	0	1	1	1	0	0	1	1	0	0	1	0	0	0	0	0	0	0	0	1	0
57	2	1	1	2	1	1	1	0	0	15	4	5.7	1	10	2	0	0	0	1	1	0	0	1	0	1	0	0	1	0	1	1	1	1	1	0	0	0	0	0	0	0	1	0	0	0	0	0	1	0
55	2	2	3	3	1	2	1	0	0	10	3	12.5	2	5	1	0	0	0	0	1	0	0	1	1	0	0	0	0	0	1	1	1	1	1	0	1	0	0	1	0	0	0	0	0	1	1	1	1	0
67	3	2	4	1	1	2	1	0	0	11	4	12.1	2	15	3	0	0	0	0	1	0	0	1	0	0	0	0	1	0	1	1	1	1	1	0	1	0	0	1	0	0	1	1	1	1	1	1	1	1
54	2	1	1	2	2	1	1	1	0	18	4	12.5	2	19	3	0	0	0	0	1	0	0	1	0	1	0	0	1	0	1	1	1	1	1	0	1	1	0	1	0	0	1	1	1	1	0	0	1	0
30	1	2	1	2	2	1	1	0	0	19	4	8.8	2	18	3	0	0	0	0	1	0	0	1	0	1	0	0	0	0	1	1	1	0	1	0	1	1	0	0	0	0	1	0	0	0	0	0	1	0
57	2	1	1	2	1	2	1	1	0	14	4	12.2	2	10	2	0	0	0	0	1	0	0	0	0	0	1	0	0	0	1	1	1	1	1	0	1	1	0	1	0	0	0	0	0	0	0	0	1	0
64	3	2	3	3	1	1	1	0	1	12	4	6	1	11	3	0	0	0	0	1	0	0	1	1	0	0	1	0	0	1	1	1	0	0	1	1	1	0	0	0	0	1	0	0	0	0	0	1	0
64	3	2	3	3	1	1	1	0	0	10	3	6.1	1	5	1	0	0	0	0	0	0	0	1	0	0	0	1	0	0	1	1	0	0	0	0	1	0	1	0	0	0	1	1	1	1	0	0	0	0
66	3	2	4	3	1	2	1	0	0	6	3	12.9	2	9	2	0	0	0	0	1	0	0	0	0	0	0	1	0	0	1	1	1	0	1	0	1	0	0	1	0	1	0	0	0	1	1	1	1	0
60	3	2	4	1	1	2	2	0	0	5	2	10.7	2	8	2	0	0	0	0	1	0	0	0	1	1	0	0	0	0	1	1	1	1	1	0	1	1	0	0	0	0	0	0	0	0	0	0	1	0
55	2	2	2	1	1	2	2	0	0	23	4	#NULL!	3	7	2	0	0	0	1	1	0	0	0	0	0	0	0	0	0	1	1	1	1	1	0	0	0	0	0	0	0	0	0	0	1	1	1	1	0
54	2	1	2	1	1	1	1	0	0	4	2	14.2	2	9	2	0	0	0	0	1	0	0	0	1	0	0	0	0	0	1	1	1	0	0	1	1	0	0	1	0	0	0	0	0	0	0	0	1	0
69	3	2	4	3	2	1	1	0	0	17	4	6.8	1	6	2	0	0	0	0	1	0	0	1	0	0	0	0	0	0	1	1	0	0	0	0	1	0	0	1	0	0	0	0	0	1	1	1	1	1
78	3	2	4	3	2	1	1	0	0	5	2	6.7	1	11	3	0	0	0	0	1	0	0	0	0	0	0	0	0	0	1	1	0	0	0	0	1	1	1	0	0	0	1	1	0	1	1	1	1	0
55	2	2	2	2	1	1	1	0	0	11	4	12.9	2	15	3	0	0	0	0	1	0	0	1	0	0	0	0	0	0	1	1	1	1	1	0	1	0	0	1	0	0	0	0	0	1	1	1	1	0
64	3	1	2	2	1	1	1	1	0	8	3	10.4	2	10	2	1	0	0	0	1	0	0	0	0	0	0	1	0	0	1	1	1	0	0	1	0	0	0	0	0	0	0	0	0	1	0	0	1	0
54	2	2	1	2	1	1	1	0	0	9	3	7	2	9	2	0	0	0	0	1	0	0	0	0	0	0	0	0	0	1	1	1	1	1	0	0	0	0	0	0	0	1	1	1	0	0	0	0	0
36	1	2	2	3	1	1	1	0	0	10	3	12.5	2	9	2	0	0	0	0	1	0	0	0	0	1	0	0	0	0	1	1	1	0	1	0	1	1	0	1	1	0	0	0	0	0	0	0	0	0
71	3	1	1	2	1	1	1	1	0	19	4	6.5	1	14	3	0	0	0	0	1	0	1	1	0	1	0	0	0	0	1	1	1	0	0	1	1	0	0	1	0	0	1	0	0	1	1	1	1	0
74	3	1	3	3	1	1	1	0	0	6	3	12.2	2	2	1	0	0	0	0	1	0	0	0	0	0	0	0	0	0	1	1	1	0	1	0	1	1	1	1	0	0	1	0	0	0	0	0	0	0
77	3	1	2	3	1	1	1	0	0	19	4	#NULL!	3	31	3	0	0	0	0	1	0	0	1	0	1	0	1	0	0	1	1	1	1	1	0	1	1	0	1	0	0	0	0	0	1	0	0	1	0
44	2	1	1	1	1	1	1	1	0	8	3	9.9	2	11	3	0	0	0	0	1	0	0	1	1	0	0	0	0	0	1	1	1	0	1	0	1	1	0	0	0	1	1	0	0	0	0	0	1	0
43	2	1	2	2	1	1	1	0	1	10	3	7.7	2	9	2	0	0	0	0	1	0	0	0	0	1	0	1	0	0	1	1	1	0	1	0	1	0	0	1	0	0	1	0	0	0	0	0	1	0
68	3	2	3	3	1	1	1	1	0	14	4	11.9	2	8	2	0	0	0	0	1	0	0	1	1	0	0	1	0	0	1	1	1	1	1	0	0	0	0	0	0	0	1	0	0	1	1	1	1	1
59	2	1	2	1	1	2	1	0	0	6	3	7.9	2	8	2	1	0	0	0	1	0	0	1	0	0	0	0	0	0	1	1	0	0	0	0	1	1	0	0	0	1	1	0	0	1	1	1	1	0
36	1	2	2	3	1	2	2	0	0	6	3	6.1	1	11	3	0	0	0	0	0	0	0	0	0	0	0	0	0	1	1	1	1	1	1	0	0	0	0	0	0	0	0	0	0	0	0	0	0	0
48	2	1	2	3	2	1	1	0	0	18	4	4.2	1	12	3	0	0	0	1	1	0	0	0	0	0	0	1	1	0	1	1	1	0	0	1	1	0	0	1	0	0	1	0	0	0	0	0	0	0
50	2	1	2	1	1	1	1	1	0	5	2	10.6	2	8	2	0	0	0	1	1	0	0	0	0	1	0	0	0	0	1	1	1	1	1	0	1	0	0	1	0	0	0	0	0	0	0	0	1	0
66	3	2	4	3	1	1	1	0	0	18	4	6.9	1	11	3	0	0	0	0	1	0	0	0	0	1	0	1	0	0	1	1	0	0	0	0	1	0	0	0	0	1	1	1	1	0	0	0	1	0
72	3	2	3	3	2	1	1	0	0	17	4	8.9	2	13	3	0	0	0	0	1	0	0	0	0	0	0	0	0	0	1	1	1	1	1	0	1	0	0	1	0	0	0	0	0	1	0	0	1	0
73	3	1	3	1	1	2	1	0	1	4	2	6.3	1	14	3	0	0	0	0	1	0	0	1	0	0	0	0	1	0	1	0	0	0	0	0	0	0	0	0	0	0	1	0	0	0	0	0	1	0
50	2	1	3	3	2	2	2	1	0	5	2	13.8	2	7	2	0	0	0	0	0	0	0	0	0	1	0	0	1	0	1	1	1	1	1	0	0	0	0	0	0	0	1	1	1	0	0	0	0	0
77	3	1	3	2	1	2	1	1	1	4	2	7.2	2	12	3	1	0	0	0	1	0	0	0	0	1	0	0	0	0	1	1	1	0	1	0	1	0	0	1	0	0	0	0	0	1	1	1	1	0
72	3	2	4	3	1	2	2	0	0	10	3	12.6	2	12	3	0	0	0	0	1	0	0	1	0	1	0	0	1	0	1	1	1	1	1	0	1	1	0	1	0	0	0	0	0	0	0	0	1	0
54	2	2	2	3	1	2	1	0	0	6	3	13.5	2	5	1	0	0	0	0	1	0	0	1	0	0	0	0	0	0	1	1	1	1	1	0	1	1	0	0	0	0	0	0	0	0	0	0	1	0
60	3	2	3	1	1	2	1	0	0	11	4	7.1	2	13	3	0	0	0	0	1	0	0	1	0	0	0	1	1	0	1	1	0	0	0	0	1	1	0	1	0	0	1	0	0	1	1	1	1	0
61	3	1	2	2	1	1	1	1	1	19	4	8.2	2	8	2	1	0	0	1	1	0	0	1	0	0	0	0	0	0	1	1	1	1	1	0	0	0	0	0	0	0	1	0	0	1	0	0	1	0
78	3	2	3	3	2	1	1	0	0	19	4	6.9	1	10	2	0	0	0	0	1	0	0	1	0	0	0	0	0	0	1	1	0	0	0	0	1	1	0	1	0	0	0	0	0	1	1	1	1	0
76	3	1	2	3	1	1	1	1	0	8	3	12.3	2	12	3	0	0	0	0	1	0	0	0	0	0	0	1	1	0	1	1	1	1	1	0	1	0	0	1	0	0	0	0	0	1	1	1	1	0
79	3	2	3	3	2	1	1	0	0	24	4	14.1	2	11	3	0	0	0	0	1	0	0	1	0	0	0	0	0	0	1	1	1	1	1	0	1	0	0	1	0	0	1	1	1	1	1	1	1	0
57	2	1	2	1	1	1	1	1	1	12	4	11	2	8	2	0	0	0	0	1	0	0	1	0	0	1	1	0	0	1	1	1	1	1	0	1	1	0	0	0	0	0	0	0	0	0	0	1	0
51	2	2	3	3	1	1	1	0	0	9	3	15.8	2	8	2	0	0	0	0	1	0	0	0	0	0	0	0	0	0	1	1	1	1	1	0	1	0	0	1	0	0	1	0	0	0	0	0	1	0
59	2	2	2	2	1	1	1	0	0	7	3	7.6	2	10	2	0	0	0	0	1	1	0	1	0	0	0	0	1	0	1	1	1	1	1	0	1	1	0	1	0	0	1	0	0	0	0	0	1	0
41	2	2	1	2	1	1	1	0	0	10	3	7.1	2	8	2	0	0	0	0	1	0	0	0	0	0	0	0	0	0	1	1	1	1	1	0	0	0	0	0	0	0	0	0	0	0	0	0	0	0
70	3	2	3	1	1	2	2	0	0	9	3	8.4	2	17	3	0	0	0	0	1	0	1	0	1	0	0	0	0	0	1	1	1	1	1	0	1	0	0	1	0	0	0	0	0	1	1	1	1	0
56	2	1	2	3	1	2	1	0	1	13	4	9.3	2	10	2	0	0	0	0	1	0	0	1	0	0	0	0	1	0	1	1	1	1	1	0	1	1	0	1	0	0	1	1	1	1	1	1	1	1
90	3	1	3	3	1	2	2	0	0	5	2	13.2	2	4	1	0	0	0	0	0	0	1	1	0	1	0	0	0	0	1	1	1	1	1	0	0	0	0	0	0	0	0	0	0	0	0	0	1	0
52	2	1	3	2	1	1	1	0	0	14	4	10.7	2	12	3	0	0	0	0	1	0	0	0	0	0	0	0	0	0	1	1	1	0	1	0	1	1	0	0	0	0	0	0	0	0	0	0	1	0
85	3	2	3	3	2	1	1	0	0	14	4	7.8	2	19	3	0	0	0	0	1	0	0	1	1	0	0	0	0	0	1	1	1	0	0	1	0	0	0	0	0	0	1	1	1	1	1	1	1	0
53	2	2	2	1	1	2	1	0	0	4	2	7.5	2	9	2	0	0	0	0	1	0	0	0	0	1	0	1	0	0	1	1	0	0	0	0	1	1	0	1	0	0	1	1	1	0	0	0	1	0
83	3	1	2	3	1	2	1	1	0	28	4	10.5	2	8	2	0	0	0	0	1	0	0	1	0	1	0	0	1	0	1	1	0	0	0	0	1	0	0	1	0	0	1	1	1	1	1	1	1	0
36	1	2	1	2	1	1	1	0	0	11	4	7.2	2	1	1	0	0	0	0	0	0	0	0	0	0	0	0	0	0	1	1	1	1	1	0	0	0	0	0	0	0	0	0	0	0	0	0	0	0
59	2	1	1	3	1	1	1	1	0	10	3	10.5	2	11	3	0	0	0	0	1	0	0	1	0	1	0	0	0	0	1	1	1	1	1	0	1	0	0	1	0	0	1	0	0	1	1	1	1	0
43	2	1	2	2	1	2	1	0	0	21	4	8.1	2	10	2	0	0	0	0	1	0	0	0	0	1	0	0	0	0	1	1	1	0	1	0	1	1	0	1	0	0	0	0	0	0	0	0	1	0
42	2	1	2	2	1	1	1	1	1	4	2	12.9	2	6	2	0	0	0	0	1	0	0	0	0	1	0	0	0	0	1	1	1	1	1	0	1	1	0	0	0	0	1	0	0	0	0	0	1	0
57	2	2	2	3	1	1	1	0	0	10	3	6.8	1	4	1	0	0	0	0	1	0	0	1	0	0	0	0	0	0	1	1	1	0	1	0	1	1	0	1	0	1	0	0	0	0	0	0	1	0
74	3	2	3	1	1	2	1	0	0	24	4	11.1	2	17	3	0	0	0	1	1	0	0	1	1	0	0	1	0	0	1	1	1	0	0	1	1	0	0	1	0	0	1	1	1	1	0	0	1	0
63	3	2	3	3	1	1	1	0	0	9	3	11.6	2	14	3	1	0	0	0	0	1	0	0	0	1	0	0	1	0	1	1	1	1	1	0	1	1	0	1	0	0	0	0	0	1	1	1	1	0
71	3	1	3	3	1	1	1	0	1	17	4	8	2	18	3	0	0	0	0	1	0	0	1	0	0	0	1	1	0	1	1	1	0	1	0	1	1	0	0	0	0	1	1	1	1	1	1	1	1
59	2	2	1	2	1	1	2	0	0	8	3	7.9	2	10	2	0	0	0	0	1	0	0	0	0	0	0	1	0	0	1	1	1	0	0	1	1	1	0	1	0	0	0	0	0	0	0	0	1	0
55	2	1	1	2	1	1	1	0	0	24	4	4.9	1	17	3	1	0	0	0	1	0	1	1	0	0	0	0	0	0	1	1	1	0	1	1	1	0	0	1	0	0	1	0	0	1	1	0	1	0
83	3	2	4	3	1	1	1	0	0	9	3	8.3	2	11	3	0	0	0	0	1	0	0	1	0	0	0	1	0	0	1	1	0	0	0	0	1	0	1	1	0	0	0	0	0	0	0	0	1	0
46	2	1	2	1	1	2	1	1	0	4	2	11.5	2	11	3	0	0	0	0	1	0	0	1	1	0	0	0	1	0	1	1	1	1	1	0	1	0	0	1	0	0	1	1	1	1	1	1	1	0
61	3	1	2	2	1	1	1	0	1	12	4	8.3	2	8	2	0	0	0	0	1	0	0	1	0	0	0	0	0	0	1	1	1	1	1	0	1	1	0	1	0	0	1	0	0	1	1	1	1	1
86	3	2	3	3	2	1	1	0	0	27	4	8.7	2	11	3	0	0	0	0	1	0	0	1	0	1	0	0	0	0	1	1	1	0	1	0	1	1	0	1	0	0	1	1	1	1	1	0	1	0
47	2	1	1	3	1	1	1	0	0	6	3	13.4	2	9	2	0	0	0	0	0	0	0	0	0	1	0	0	0	0	1	1	1	1	1	0	1	1	0	1	0	0	0	0	0	1	1	1	1	0
48	2	1	2	2	1	2	1	1	1	17	4	8.8	2	12	3	0	0	0	0	1	0	0	0	0	1	0	0	0	0	1	1	1	0	0	1	1	1	0	0	1	0	1	0	0	0	0	0	1	0
83	3	2	4	1	2	2	1	0	0	14	4	7.3	2	11	3	0	0	0	0	1	0	0	1	0	0	0	1	1	0	1	1	1	0	1	0	1	0	0	1	0	1	1	0	0	1	0	0	1	0
58	2	2	3	3	1	2	1	0	0	27	4	10.9	2	11	3	0	0	0	0	1	0	0	1	1	0	0	0	0	0	1	1	1	0	0	1	0	0	0	0	0	0	1	0	0	0	0	0	1	0
46	2	1	2	1	2	2	1	1	0	9	3	8.4	2	12	3	0	0	0	1	1	1	1	0	0	0	0	1	0	0	1	1	1	1	1	0	0	0	0	0	0	0	1	0	0	1	0	0	0	0
57	2	1	3	1	1	2	1	1	1	5	2	7.2	2	26	3	0	0	0	0	1	0	0	1	1	0	0	0	1	0	1	1	1	0	0	1	1	0	0	1	0	0	0	0	0	0	0	0	1	0
61	3	1	2	3	1	2	1	1	0	8	3	5.2	1	8	2	0	0	0	0	1	0	0	0	0	1	0	1	0	0	1	0	0	0	0	0	0	0	0	0	0	0	1	1	1	1	1	1	1	0
40	2	1	2	1	1	1	1	1	0	5	2	11.8	2	10	2	0	0	0	0	1	0	0	0	0	0	0	0	0	0	1	1	1	1	1	0	1	1	0	0	0	0	0	0	0	0	0	0	1	0
82	3	1	4	3	1	1	1	1	1	18	4	9.9	2	28	3	0	0	0	0	1	0	0	1	1	0	0	0	0	0	1	1	1	0	0	1	0	0	0	0	0	0	1	1	1	1	1	1	1	1
73	3	2	3	3	1	1	1	0	0	22	4	5.6	1	6	2	0	0	0	0	1	0	1	1	0	0	0	0	0	0	1	1	1	0	0	1	1	1	0	0	0	0	0	0	0	1	1	1	1	0
77	3	2	1	3	1	1	1	0	0	24	4	11.3	2	9	2	0	0	0	0	1	0	0	1	0	1	1	1	0	0	1	1	1	0	1	0	1	1	0	1	0	0	0	0	0	1	1	1	1	0
79	3	1	1	3	1	1	1	0	0	14	4	7.6	2	14	3	0	0	0	0	1	0	0	1	0	0	0	0	1	0	1	1	0	0	0	0	1	0	1	0	0	0	0	0	0	1	1	1	1	0
65	3	1	3	3	2	2	1	1	1	4	2	10.3	2	15	3	0	0	0	0	1	0	0	1	0	0	1	0	0	0	1	1	1	1	1	0	1	0	0	1	0	0	1	1	1	1	1	1	1	0
28	1	2	1	2	2	2	1	0	0	4	2	9.8	2	9	2	0	0	0	0	1	0	0	0	0	0	0	0	0	0	1	1	1	0	1	0	0	0	0	0	0	0	0	0	0	0	0	0	0	0
88	3	2	3	3	2	2	2	0	0	6	3	14.7	2	9	2	0	0	0	0	1	0	0	1	0	0	0	1	0	0	1	1	1	1	1	0	1	0	0	1	0	0	1	1	1	0	0	0	1	0
51	2	1	3	2	1	1	1	0	0	19	4	6.8	1	12	3	1	0	0	0	1	0	0	1	0	0	0	0	0	0	1	1	1	0	0	1	0	0	0	0	0	0	1	0	0	1	0	0	1	0
53	2	2	2	2	1	1	2	0	0	7	3	10.4	2	6	2	0	0	0	0	1	0	0	0	0	1	0	0	1	0	1	1	1	1	1	0	0	0	0	0	0	0	0	0	0	0	0	0	0	0
42	2	1	2	1	1	2	1	0	0	4	2	11.8	2	6	2	0	0	0	0	1	0	0	0	0	0	0	0	0	0	1	1	1	1	1	0	1	1	0	0	0	0	0	0	0	0	0	0	1	0
63	3	1	3	3	1	1	2	0	0	18	4	7.5	2	8	2	0	0	0	0	1	0	0	0	0	0	0	0	1	0	1	1	1	1	1	0	1	1	0	1	0	0	0	0	0	1	1	1	1	0
44	2	1	2	1	1	1	1	0	0	7	3	8.1	2	4	1	0	0	0	0	1	0	0	1	0	0	0	0	1	0	1	1	1	1	1	0	1	0	0	1	0	0	1	0	0	1	0	0	1	0
58	2	1	2	1	1	2	1	1	1	8	3	7.4	2	11	3	0	0	0	0	1	0	0	0	0	1	0	0	1	0	1	1	0	0	0	0	1	1	0	0	0	1	0	0	0	1	1	1	1	0
33	1	2	1	2	1	2	1	0	0	20	4	5.7	1	5	1	0	0	0	0	1	0	0	1	0	0	0	0	1	0	1	1	1	0	0	1	0	0	0	0	0	0	0	0	0	0	0	0	1	0
54	2	2	2	3	1	2	2	0	0	4	2	11.6	2	2	1	0	0	0	1	0	0	0	0	0	0	0	0	0	0	1	1	1	1	1	0	1	1	1	1	0	0	0	0	0	0	0	0	0	0
73	3	2	3	1	1	2	1	0	0	4	2	7.4	2	5	1	0	0	0	0	0	1	1	1	1	0	0	0	0	0	1	1	0	0	0	0	1	1	1	0	0	0	0	0	0	1	1	1	1	0
63	3	2	2	3	1	1	1	0	0	9	3	8.2	2	12	3	0	0	0	0	1	0	0	1	0	1	0	0	1	0	1	1	0	0	0	0	1	1	1	1	0	0	0	0	0	0	0	0	1	0
71	3	1	2	3	1	2	1	1	0	14	4	6.1	1	7	2	0	0	0	0	0	0	0	1	0	0	0	0	1	0	1	1	1	0	0	1	1	0	0	1	0	0	0	0	0	1	1	0	1	1
78	3	2	3	3	2	2	1	0	0	30	4	10.5	2	12	3	1	0	0	0	1	0	0	0	0	0	1	0	0	0	1	1	1	0	0	1	1	1	0	1	0	0	0	0	0	1	1	1	1	0
51	2	1	2	2	1	2	1	1	0	19	4	5.6	1	16	3	0	0	0	0	1	0	0	1	0	0	0	0	0	0	1	1	1	1	1	0	0	0	0	0	0	0	1	0	0	1	0	0	1	0
70	3	2	3	3	1	1	1	0	0	24	4	11.4	2	8	2	1	0	0	0	1	0	0	1	1	0	0	0	0	0	1	1	1	1	1	0	1	0	0	1	0	0	1	0	0	1	1	1	1	0
87	3	2	4	3	2	1	1	0	0	19	4	5.4	1	7	2	1	0	0	0	1	0	1	1	0	0	0	0	1	0	1	1	0	0	0	0	1	0	0	1	0	0	1	1	1	1	1	0	0	0
68	3	2	3	3	1	1	1	0	0	17	4	10.8	2	13	3	0	0	0	0	1	0	0	1	0	1	0	1	1	0	1	1	1	0	1	0	1	0	0	1	0	1	1	1	1	1	0	0	1	0
64	3	2	3	3	1	2	1	0	0	16	4	10.6	2	12	3	0	0	0	0	1	0	0	1	0	0	0	0	0	0	1	1	1	0	0	1	1	0	0	1	0	1	0	0	0	1	0	0	1	0
73	3	2	2	3	1	1	1	0	0	12	4	6.6	1	7	2	0	0	0	0	1	0	0	1	0	1	0	0	0	0	1	1	0	0	0	0	1	1	0	1	0	1	0	0	0	1	1	1	1	0
58	2	2	3	3	1	1	2	0	0	12	4	8.8	2	14	3	0	0	0	0	1	0	0	1	0	0	0	0	1	0	1	1	1	0	1	0	1	1	1	0	0	0	0	0	0	1	1	1	1	0
74	3	2	2	3	1	1	1	0	0	14	4	7	2	10	2	0	0	0	0	1	0	0	0	0	1	0	1	1	0	1	1	0	0	0	0	1	1	1	0	0	0	0	0	0	1	1	1	1	0
54	2	1	2	2	1	2	1	1	0	5	2	14.5	2	7	2	0	0	0	0	1	0	0	0	0	1	0	1	0	0	1	1	0	0	0	0	1	1	0	0	0	0	0	0	0	0	0	0	1	0
55	2	2	3	3	1	2	1	0	0	14	4	7.5	2	10	2	0	0	0	0	1	0	0	1	0	0	1	0	0	0	1	1	0	0	0	0	1	1	0	1	0	0	0	0	0	0	0	0	1	0
64	3	2	4	3	1	1	2	0	0	8	3	10.4	2	7	2	0	0	0	0	0	0	0	0	0	0	0	1	0	0	1	1	1	1	1	0	0	0	0	0	0	0	0	0	0	0	0	0	0	0
60	3	2	2	3	2	1	1	0	0	8	3	10.5	2	22	3	0	0	0	0	1	0	0	1	0	0	0	1	0	0	1	1	1	0	0	1	0	0	0	0	0	0	1	1	1	1	1	1	1	0
54	2	1	3	1	1	2	1	1	1	4	2	12.4	2	6	2	0	0	0	0	1	0	0	1	0	0	0	0	0	0	1	1	1	1	1	0	0	0	0	0	0	0	0	0	0	1	1	1	1	0
63	3	2	4	3	1	1	2	0	0	12	4	8.9	2	9	2	0	0	0	0	1	0	0	0	0	0	0	1	0	0	1	1	1	1	0	0	1	1	0	1	0	0	0	0	0	1	1	1	1	0
50	2	1	3	2	1	2	2	0	0	6	3	12	2	6	2	0	0	0	0	1	0	0	0	0	1	0	0	0	0	1	1	1	1	1	0	1	0	0	1	0	0	0	0	0	0	0	0	1	0
70	3	1	4	3	1	2	1	0	0	7	3	14.7	2	5	1	1	0	0	0	1	0	0	0	1	0	0	0	0	0	1	1	1	1	1	0	0	0	0	0	0	0	1	0	0	0	0	0	0	0
79	3	2	3	3	1	1	1	0	0	42	4	7.8	2	26	3	0	0	0	0	1	0	0	1	0	1	0	0	0	0	1	1	1	0	0	1	1	1	0	0	0	0	1	0	0	1	1	0	1	1
64	3	1	3	2	1	1	1	0	0	13	4	10.1	2	16	3	0	0	0	0	1	0	0	1	1	0	0	0	0	0	1	1	1	0	1	0	1	1	1	0	0	0	0	0	0	1	1	1	1	1
49	2	1	1	2	1	1	1	1	0	9	3	5.8	1	8	2	0	0	0	0	1	0	0	0	1	1	0	0	0	0	1	1	0	0	0	0	1	1	0	0	0	0	0	0	0	0	0	0	1	0
61	3	1	1	2	1	1	1	1	0	12	4	6.7	1	6	2	0	0	0	0	1	0	0	1	0	1	0	0	0	0	1	1	0	0	0	0	1	1	0	0	0	0	0	0	0	1	1	1	1	0
59	2	1	3	1	1	1	1	1	1	6	3	9.3	2	9	2	1	0	0	0	0	0	0	1	0	1	0	0	0	0	1	1	1	1	1	0	0	0	0	0	0	0	1	0	0	0	0	0	0	0
64	3	2	3	3	1	1	1	0	0	25	4	9	2	11	3	0	0	0	0	1	0	0	1	0	0	1	0	0	0	1	1	1	1	1	0	1	1	0	1	0	0	0	0	0	1	0	0	1	0
89	3	1	3	3	2	2	1	0	0	16	4	10.6	2	20	3	1	0	0	0	1	0	0	1	0	0	0	0	0	0	1	1	1	0	0	1	1	0	0	1	0	0	1	1	1	1	0	0	0	0
55	2	1	1	2	1	1	1	0	0	7	3	9.2	2	9	2	0	0	0	0	1	0	0	0	0	0	1	1	1	0	1	1	1	1	1	0	1	1	0	1	0	0	1	0	0	0	0	0	0	0
77	3	2	4	3	1	1	1	0	0	18	4	9.5	2	13	3	0	0	0	0	1	0	0	1	0	0	0	0	0	0	1	1	1	1	1	0	1	0	0	1	0	0	1	0	0	0	0	0	1	0
47	2	2	2	2	1	2	1	0	0	9	3	8.8	2	11	3	0	0	0	0	1	0	0	0	0	1	0	0	0	0	1	1	1	0	0	1	1	1	0	1	0	0	1	1	1	0	0	0	1	0
54	2	1	1	2	1	1	1	1	0	8	3	6.7	1	14	3	0	0	0	0	1	0	0	0	1	1	0	1	0	0	1	1	0	0	0	0	1	1	0	0	0	0	1	1	1	1	1	1	1	0
58	2	1	3	2	1	2	2	1	1	7	3	7.7	2	13	3	0	0	0	0	1	0	0	1	0	0	0	1	0	0	1	1	1	0	0	1	1	1	0	1	0	0	1	1	1	0	0	0	1	0
53	2	2	3	2	1	2	1	0	0	5	2	12.9	2	11	3	0	0	0	0	1	0	1	0	0	1	0	0	0	0	1	1	0	0	0	0	1	1	1	0	0	0	1	0	0	1	1	1	1	0
92	3	1	3	3	1	1	1	1	0	14	4	5.9	1	8	2	0	0	0	0	1	0	0	1	0	0	0	1	1	0	1	1	1	0	0	1	0	0	0	0	0	0	1	0	0	1	1	1	1	1
56	2	2	2	3	1	2	1	0	0	14	4	7.2	2	8	2	0	0	0	0	1	0	0	1	0	1	0	0	1	0	1	1	1	0	0	1	1	1	0	0	0	0	1	1	1	1	0	0	1	0
65	3	2	2	3	1	1	1	0	0	24	4	11	2	23	3	0	0	0	0	1	0	1	0	1	0	0	0	0	0	1	1	1	0	0	1	0	0	0	0	0	0	0	0	0	1	0	0	1	0
46	2	1	2	2	1	1	1	1	0	7	3	9.5	2	7	2	0	0	0	0	1	0	0	0	0	1	0	0	1	0	1	1	0	0	0	0	1	0	0	1	0	0	1	0	0	0	0	0	1	0
68	3	2	4	3	1	1	1	0	0	24	4	7.2	2	12	3	0	0	0	0	1	0	1	1	1	0	0	1	0	0	1	1	1	0	0	1	0	0	0	0	0	0	1	1	1	1	1	1	1	0
84	3	2	4	3	2	2	2	0	0	24	4	9.1	2	18	3	0	0	0	0	1	0	0	1	0	1	0	1	0	0	1	1	1	1	1	0	1	0	0	1	0	0	1	1	1	1	1	1	1	0
81	3	2	4	3	2	1	2	0	0	10	3	12.8	2	8	2	0	0	0	0	1	0	0	0	0	1	0	0	1	0	1	1	1	0	1	0	1	1	0	1	0	0	0	0	0	0	0	0	1	0
85	3	1	4	3	2	1	1	0	0	9	3	#NULL!	3	19	3	0	0	0	0	1	0	0	0	1	1	0	0	1	0	1	1	1	0	0	1	0	0	0	0	0	0	1	0	0	0	0	0	0	0
30	1	2	2	3	2	2	1	0	0	6	3	7.4	2	4	1	0	0	0	0	1	0	0	0	0	1	0	0	0	0	1	1	1	1	1	0	1	0	0	1	0	0	0	0	0	0	0	0	1	0
84	3	2	3	3	2	1	1	0	0	34	4	11	2	10	2	0	0	0	0	1	0	0	1	1	0	0	0	0	0	1	1	1	1	1	0	1	0	0	1	0	0	0	0	0	1	1	0	1	1
71	3	2	3	3	2	2	2	0	0	16	4	9.5	2	13	3	0	0	0	0	1	0	0	1	0	0	0	0	0	0	1	1	1	1	1	0	1	0	0	1	0	0	1	1	1	1	1	1	1	0
89	3	2	3	3	1	1	1	0	0	24	4	9.7	2	15	3	0	0	0	0	1	0	0	1	0	1	0	1	0	0	1	1	1	1	1	0	1	0	0	1	0	0	0	0	0	1	1	1	1	1
43	2	1	2	2	1	1	1	1	0	6	3	16.5	2	10	2	0	0	0	0	1	0	0	0	0	0	0	0	0	0	1	1	1	1	1	0	1	1	0	1	0	0	0	0	0	0	0	0	1	0
48	2	2	4	2	1	1	1	0	0	7	3	6.7	1	10	2	1	0	0	0	1	0	0	1	0	0	0	0	1	0	1	1	1	0	0	1	0	0	0	0	0	0	1	0	0	0	0	0	1	0
45	2	2	2	3	1	2	1	0	0	4	2	7.3	2	11	3	0	0	0	0	1	1	0	0	0	1	0	0	0	0	1	1	1	1	1	0	0	0	0	0	0	0	0	0	0	0	0	0	1	0
71	3	1	3	1	1	1	1	1	1	10	3	#NULL!	3	26	3	1	0	0	0	1	0	0	1	1	1	0	0	1	0	1	1	1	0	0	1	1	0	0	1	0	0	1	1	1	0	0	0	1	0
53	2	1	2	2	1	2	1	1	1	4	2	12	2	6	2	0	0	0	0	1	0	0	0	0	0	0	0	1	0	1	1	1	0	1	0	1	1	0	1	0	1	0	0	0	1	1	1	1	0
73	3	2	2	3	1	2	1	0	0	19	4	#NULL!	3	11	3	0	0	0	0	1	0	0	1	0	1	0	0	0	0	1	1	1	0	0	1	1	1	0	1	0	0	1	1	1	0	0	0	1	0
70	3	2	3	3	1	2	1	0	0	21	4	7.2	2	7	2	0	0	0	0	1	0	0	1	1	0	0	0	0	0	1	1	0	0	0	0	1	1	1	0	0	0	0	0	0	0	0	0	1	0
75	3	1	3	1	1	2	2	0	0	11	4	9.2	2	8	2	0	0	0	0	1	0	0	1	0	1	0	0	0	0	1	1	0	0	0	0	1	0	0	1	0	0	0	0	0	0	0	0	1	0
69	3	2	4	3	2	1	2	0	0	21	4	14.1	2	6	2	0	0	0	0	1	0	0	1	0	0	0	0	0	0	1	1	1	1	1	0	1	1	0	1	0	0	0	0	0	1	1	1	1	0
76	3	1	2	3	1	2	1	0	0	19	4	8	2	9	2	0	0	0	0	1	0	0	1	0	0	0	1	0	0	1	1	0	0	0	0	1	1	0	1	0	0	0	0	0	1	1	1	1	0
80	3	1	4	1	1	1	1	1	0	14	4	5.6	1	29	3	0	0	0	0	1	0	0	1	0	0	0	1	0	0	0	0	0	0	0	0	0	0	0	0	0	0	0	0	0	1	1	1	1	0
48	2	2	3	1	1	1	1	0	0	11	4	13	2	10	2	0	0	0	0	1	0	0	0	1	0	0	0	1	0	1	1	1	1	1	0	1	0	0	1	0	0	0	0	0	0	0	0	1	0
86	3	2	3	3	2	1	1	0	0	31	4	7.7	2	13	3	0	0	0	0	1	0	0	1	0	0	0	0	0	0	1	1	1	1	0	0	1	0	0	1	0	0	1	1	1	1	1	0	1	0
65	3	1	4	1	1	2	1	0	0	4	2	9.5	2	11	3	0	0	0	0	1	0	0	0	0	0	0	0	0	0	1	1	1	0	0	1	1	0	0	1	0	0	0	0	0	1	1	1	1	0
63	3	2	3	3	1	2	1	0	0	4	2	6.9	1	8	2	1	0	0	0	1	0	0	1	0	0	0	0	0	0	1	1	0	0	0	0	1	0	1	1	0	0	0	0	0	0	0	0	1	0
62	3	2	3	3	1	1	1	0	0	14	4	9.3	2	12	3	1	0	0	0	1	0	0	1	0	1	0	1	0	0	1	1	1	0	0	1	1	1	0	1	0	0	1	1	1	0	0	0	1	0
68	3	2	3	3	2	1	2	0	0	5	2	#NULL!	3	5	1	0	0	0	0	1	0	0	0	1	0	0	0	0	0	1	1	1	0	1	0	1	1	0	1	0	1	0	0	0	1	0	0	1	0
84	3	2	2	3	1	1	1	0	0	14	4	8.2	2	24	3	0	0	0	0	1	0	0	1	0	1	0	0	0	0	1	1	1	0	0	1	1	0	0	1	0	0	0	0	0	1	1	1	1	0
63	3	2	3	2	1	2	1	1	0	10	3	#NULL!	3	12	3	0	0	0	0	0	0	0	1	0	1	0	0	0	0	1	1	1	0	0	1	1	1	0	0	0	0	1	0	0	0	0	0	1	0
64	3	1	3	2	1	2	1	0	0	4	2	10	2	15	3	0	0	0	0	1	0	0	1	0	1	0	0	1	0	1	1	0	0	0	0	1	1	0	1	0	0	0	0	0	0	0	0	1	0
84	3	2	3	3	2	1	1	0	0	28	4	7.1	2	18	3	0	0	0	1	0	0	0	1	0	1	0	0	0	0	1	1	1	0	0	1	1	0	0	1	0	0	0	0	0	1	1	0	1	0
79	3	1	1	3	1	1	1	0	0	9	3	6.8	1	9	2	0	0	0	0	1	0	0	1	0	1	0	0	0	0	1	1	0	0	0	0	1	0	0	1	0	0	1	1	1	1	1	1	1	0
55	2	1	2	1	1	1	1	1	0	4	2	5.8	1	9	2	0	0	0	0	0	0	0	0	1	0	0	0	0	0	0	0	0	0	0	0	0	0	0	0	0	0	0	0	0	0	0	0	0	0
49	2	1	2	1	2	1	1	1	1	14	4	8	2	35	3	0	0	0	0	1	0	0	0	0	0	0	0	0	0	1	1	1	0	1	1	1	0	0	1	0	0	0	0	0	1	1	1	1	0
61	3	1	2	1	1	1	1	0	0	4	2	13	2	8	2	0	0	0	0	1	0	0	1	0	0	0	1	0	0	1	1	1	0	0	1	1	0	0	1	0	0	0	0	0	1	1	1	1	0
63	3	2	3	1	1	2	1	0	0	12	4	12	2	10	2	1	0	0	0	1	0	0	0	0	0	0	1	0	0	1	1	1	1	1	0	1	1	0	1	0	0	1	0	0	0	0	0	1	0
57	2	1	2	1	1	1	2	1	1	4	2	9	2	4	1	0	0	0	0	0	1	0	0	0	1	0	0	0	0	1	1	1	0	1	0	1	0	0	1	0	1	1	0	0	0	0	0	0	0
36	1	1	1	2	1	1	1	1	0	11	4	11	2	6	2	0	0	0	0	1	0	0	0	0	1	0	0	0	0	1	1	1	1	1	0	1	1	0	1	0	0	0	0	0	0	0	0	1	0
75	3	2	3	3	1	1	1	0	0	4	2	6.5	1	10	2	1	0	0	0	1	0	0	0	0	1	0	1	0	0	1	1	0	0	0	0	1	0	0	1	0	0	1	0	0	0	0	0	1	0
60	3	2	3	3	1	2	1	0	0	9	3	6	1	5	1	0	0	0	0	1	0	1	1	0	0	0	0	0	0	1	1	0	0	0	0	1	1	0	1	0	0	1	1	1	1	0	0	1	0
61	3	2	4	3	1	1	1	0	0	5	2	7.5	2	9	2	0	0	0	1	0	0	1	0	0	0	0	0	0	0	1	1	1	0	0	1	1	0	0	1	0	0	1	1	1	0	0	0	0	0
39	1	2	4	2	1	1	2	0	0	5	2	8.6	2	8	2	0	0	0	0	0	0	0	0	0	0	0	0	0	0	1	1	1	1	1	0	0	0	0	0	0	0	0	0	0	0	0	0	0	0
60	3	1	2	1	1	1	1	1	0	11	4	14	2	9	2	0	0	0	0	1	0	0	0	0	0	0	0	1	0	1	1	1	0	0	1	1	0	0	1	0	0	0	0	0	0	0	0	1	0
60	3	1	3	1	1	2	1	1	1	4	2	13.5	2	10	2	0	0	0	0	1	0	0	1	0	1	0	0	0	0	1	1	1	1	1	0	1	1	0	0	0	0	1	0	0	1	0	0	0	0
69	3	2	3	3	1	1	1	0	0	14	4	7.2	2	7	2	0	0	0	0	1	0	0	1	0	1	0	0	1	0	1	1	1	0	0	1	1	1	0	1	0	0	1	1	1	1	1	1	1	0
61	3	2	4	3	1	1	1	0	0	11	4	9.4	2	9	2	0	0	0	0	1	0	0	0	0	1	0	1	0	0	1	1	1	1	1	0	1	1	0	0	0	0	0	0	0	0	0	0	1	0
65	3	2	3	3	1	1	1	0	0	6	3	6.8	1	16	3	0	0	0	0	1	0	0	0	0	0	0	0	0	0	1	1	0	0	0	0	1	1	0	0	0	1	1	1	1	0	0	0	1	0
69	3	1	3	3	1	2	1	0	0	9	3	6.9	1	7	2	0	0	0	0	1	0	0	1	0	1	0	1	0	0	1	1	0	0	0	0	1	1	1	1	0	0	0	0	0	0	0	0	1	0
63	3	2	3	3	1	1	1	0	0	19	4	10.2	2	10	2	0	0	0	0	1	0	0	0	0	1	0	0	0	0	1	1	1	0	0	1	1	0	0	1	0	0	0	0	0	0	0	0	1	0
65	3	2	3	3	1	2	1	0	0	8	3	13.9	2	8	2	0	0	0	0	1	0	0	1	0	0	0	1	1	0	1	1	1	1	1	0	1	1	0	1	0	0	1	1	1	1	1	1	1	0
47	2	1	2	2	1	1	1	0	0	6	3	8.2	2	5	1	0	0	0	0	1	0	0	0	0	0	0	0	1	0	1	1	0	0	0	0	1	0	0	1	0	1	0	0	0	0	0	0	1	0
57	2	2	2	3	1	1	1	0	0	4	2	#NULL!	3	9	2	0	0	0	0	1	0	0	0	1	0	0	1	1	0	1	1	0	0	0	0	1	1	1	1	0	0	0	0	0	0	0	0	1	0
30	1	1	3	2	1	2	1	1	0	10	3	12.2	2	7	2	0	0	0	0	1	0	0	0	0	1	0	0	0	0	1	1	1	1	1	0	1	1	0	1	0	0	1	1	1	0	0	0	1	0
73	3	2	2	3	1	1	1	0	0	14	4	15.4	2	13	3	0	0	0	0	1	0	0	1	0	1	0	1	0	0	1	1	1	0	0	1	1	0	0	1	0	0	1	1	1	1	1	1	1	0
48	2	1	2	1	1	1	1	1	0	4	2	7.1	2	10	2	0	0	0	0	1	0	0	0	0	1	1	0	0	0	1	1	0	0	0	0	1	0	0	1	0	0	1	1	1	0	0	0	1	0
74	3	2	2	3	2	1	1	0	0	22	4	7.3	2	8	2	0	0	0	0	1	0	0	1	0	1	0	1	0	0	1	1	1	1	1	0	1	1	0	1	0	0	0	0	0	1	1	1	1	0
57	2	2	2	3	1	2	1	0	0	5	2	7.5	2	8	2	0	0	0	0	1	0	0	1	0	1	0	0	1	0	1	1	1	0	1	0	1	1	0	0	0	1	0	0	0	1	1	1	1	0
58	2	1	2	2	1	1	1	0	0	10	3	11.5	2	11	3	0	0	0	0	1	0	0	1	0	0	0	0	0	0	1	1	1	0	1	0	1	1	1	1	0	0	0	0	0	1	1	1	1	0
75	3	2	2	3	1	1	1	0	0	24	4	6.5	1	12	3	0	0	0	0	0	0	0	1	1	0	0	0	0	0	1	1	1	0	0	1	1	0	0	1	0	0	0	0	0	0	0	0	1	0
76	3	2	2	3	1	1	1	0	0	17	4	8	2	9	2	0	0	0	0	1	0	0	1	0	1	0	0	0	0	1	1	1	0	0	1	1	1	0	1	0	0	1	1	1	1	1	1	1	0
66	3	1	2	2	1	2	1	0	0	6	3	11.2	2	19	3	0	0	0	0	1	0	0	0	0	1	0	0	1	0	1	1	1	0	0	1	1	1	0	0	0	0	1	1	1	1	1	1	1	0
51	2	1	2	2	1	1	1	1	1	9	3	11.2	2	11	3	0	0	0	0	0	0	0	1	0	1	0	0	1	0	1	1	1	1	1	0	1	1	0	0	0	0	1	1	1	0	0	0	1	0
73	3	1	2	3	1	2	1	0	0	7	3	7.6	2	7	2	0	0	0	0	1	0	0	1	0	0	0	0	1	0	1	1	0	0	0	0	1	0	0	1	0	0	0	0	0	1	1	1	1	0
71	3	2	4	3	1	2	1	0	0	14	4	7.3	2	8	2	0	0	0	0	1	0	0	1	1	0	0	1	1	0	1	1	1	1	1	0	1	0	0	1	0	0	1	0	0	1	1	1	1	0
91	3	2	2	3	2	1	1	0	0	24	4	10.3	2	15	3	0	0	0	0	1	0	0	1	0	0	0	1	1	0	1	1	1	0	0	1	1	0	0	1	0	0	1	1	1	1	1	1	1	0
72	3	1	2	3	2	1	1	1	1	19	4	9	2	15	3	0	0	0	0	1	0	0	1	0	0	0	0	0	0	0	0	0	0	0	0	0	0	0	0	0	0	0	0	0	0	0	0	0	0
67	3	2	3	3	2	1	1	0	0	14	4	11	2	6	2	0	0	0	0	1	0	0	1	0	0	0	1	0	0	1	1	1	1	1	0	1	1	0	1	0	0	0	0	0	1	1	1	1	0
70	3	1	2	3	1	1	1	1	0	9	3	16.3	2	11	3	0	0	0	0	1	0	0	1	0	0	0	0	0	0	1	1	1	0	0	1	1	0	0	1	0	0	1	1	1	1	1	0	1	0
62	3	1	2	2	1	2	1	1	1	11	4	8.2	2	5	1	0	0	0	0	1	0	0	1	0	0	0	0	0	0	1	1	0	0	0	0	1	1	1	0	0	0	1	0	0	0	0	0	1	0
37	1	1	1	2	1	2	1	0	0	4	2	14	2	10	2	0	0	0	0	1	0	0	0	0	1	0	0	0	0	1	1	1	1	1	0	0	0	0	0	0	0	1	1	1	0	0	0	0	0
43	2	1	1	2	1	1	1	0	0	10	3	6.9	1	6	2	0	0	0	0	1	0	0	1	0	0	0	1	0	0	1	1	0	0	0	0	1	1	0	0	0	1	1	0	0	0	0	0	1	0
78	3	2	3	1	1	1	1	0	0	16	4	8.6	2	13	3	0	0	0	0	0	0	1	1	0	0	0	0	0	0	1	1	1	0	1	0	1	1	0	0	0	1	0	0	0	1	1	1	1	0
73	3	1	2	3	1	1	1	1	1	4	2	11.5	2	10	2	0	0	0	0	1	0	0	1	0	1	0	0	0	0	1	1	1	0	0	1	0	0	0	0	0	0	0	0	0	1	1	1	1	0
75	3	1	2	3	1	2	2	0	1	6	3	12.8	2	6	2	0	0	0	0	1	0	0	0	0	0	0	0	0	0	1	1	1	1	1	0	0	0	0	0	0	0	0	0	0	1	1	1	1	0
75	3	1	2	3	1	1	1	0	1	4	2	11.1	2	8	2	0	0	0	0	1	0	0	0	1	1	0	0	0	0	1	1	1	0	0	1	0	0	0	0	0	0	1	0	0	1	1	1	1	0
60	3	2	3	3	1	1	2	0	0	6	3	10.4	2	6	2	0	0	0	0	0	0	0	1	0	1	0	0	1	0	1	1	1	0	0	1	0	0	0	0	0	0	0	0	0	0	0	0	1	0
70	3	2	4	1	1	2	1	0	0	11	4	12.3	2	8	2	0	0	0	0	1	0	1	1	0	0	0	1	0	0	1	1	1	1	1	0	0	0	0	0	0	0	0	0	0	1	1	1	1	0
60	3	1	2	1	1	1	1	0	1	8	3	9.7	2	6	2	1	0	0	0	1	0	0	1	0	1	0	0	0	0	1	1	1	0	0	1	1	1	0	1	0	0	0	0	0	1	1	1	1	0
84	3	2	2	3	1	1	1	0	0	24	4	6.3	1	11	3	0	0	0	0	1	0	0	1	1	0	0	1	1	0	1	1	0	0	0	0	1	0	1	0	0	0	0	0	0	1	1	1	1	0
64	3	2	4	3	1	2	1	0	0	12	4	6.7	1	5	1	0	0	0	0	1	0	0	1	0	0	0	1	0	0	1	1	0	0	0	0	1	1	0	1	0	1	0	0	0	0	0	0	1	0
66	3	1	4	3	1	2	1	0	0	18	4	7.8	2	7	2	0	0	0	0	1	0	1	1	0	0	0	0	0	0	1	1	1	0	0	1	1	1	0	0	0	0	1	0	0	1	1	1	1	0
56	2	1	2	2	2	1	1	0	0	11	4	9.5	2	78	3	0	0	0	0	0	0	1	1	1	0	0	0	0	0	0	0	0	0	0	0	0	0	0	0	0	0	0	0	0	0	0	0	0	0
55	2	2	4	3	1	2	2	0	0	9	3	15.7	2	16	3	1	0	0	1	1	0	0	1	0	1	0	0	1	0	1	1	1	1	1	0	1	0	0	1	0	0	1	1	1	0	0	0	0	0
75	3	1	3	3	1	1	1	0	0	23	4	7.3	2	8	2	0	0	0	0	1	0	0	1	0	0	0	0	0	0	1	1	1	0	0	1	0	0	0	0	0	0	1	1	1	0	0	0	1	0
63	3	1	2	1	1	1	1	0	1	4	2	7.4	2	20	3	0	0	0	0	0	0	0	0	1	1	0	0	1	0	1	1	1	1	0	0	0	0	0	0	0	0	0	0	0	0	0	0	0	0
47	2	2	2	1	1	2	1	0	0	5	2	11.6	2	8	2	0	0	0	0	0	0	0	0	0	1	0	0	0	0	1	1	1	0	1	0	1	1	0	1	0	0	0	0	0	0	0	0	0	0
80	3	1	2	1	1	2	1	0	0	14	4	12.7	2	19	3	0	0	0	0	1	0	0	0	0	0	0	1	1	0	1	1	1	1	1	0	1	0	0	1	0	0	0	0	0	0	0	0	1	0
77	3	2	3	3	2	1	1	0	0	7	3	14.3	2	9	2	0	0	0	0	1	0	0	0	1	0	0	0	1	0	1	1	1	0	0	1	1	1	0	0	0	0	0	0	0	0	0	0	0	0
70	3	2	2	3	1	2	1	0	0	14	4	9.1	2	7	2	0	0	0	0	1	0	0	1	1	0	0	0	0	0	1	1	1	0	0	1	1	1	0	1	0	0	0	0	0	0	0	0	1	0
80	3	1	2	3	1	1	1	0	0	11	4	5.2	1	21	3	0	0	0	0	1	1	0	1	0	0	0	1	1	0	1	1	0	0	0	0	1	0	0	1	0	0	1	1	1	1	1	0	1	0
86	3	1	3	3	1	2	1	0	0	9	3	10	2	12	3	0	0	0	1	0	0	0	0	1	0	0	1	0	0	1	1	1	0	0	1	1	0	0	1	0	0	1	1	1	0	0	0	0	0
65	3	2	4	1	1	2	1	0	0	13	4	6.8	1	6	2	0	0	0	0	1	0	0	1	0	0	0	0	0	0	1	1	1	0	1	0	1	1	0	1	0	0	0	0	0	1	1	1	1	0
57	2	1	2	2	1	1	1	0	0	9	3	7.8	2	5	1	0	0	0	0	1	0	0	1	1	1	0	0	0	0	1	1	1	0	0	1	1	0	0	1	0	0	1	0	0	1	1	1	1	0
59	2	2	4	3	2	2	1	0	0	12	4	10	2	9	2	0	0	0	0	1	0	0	1	0	0	0	0	0	0	1	1	1	0	0	1	1	1	0	1	0	0	1	0	0	1	0	0	1	0
64	3	2	3	1	1	2	2	0	0	11	4	14.3	2	8	2	0	0	0	0	1	0	0	0	0	0	0	0	0	0	1	1	1	1	1	0	1	1	0	0	0	0	0	0	0	1	1	1	1	0
60	3	2	3	3	1	2	1	0	0	4	2	12.9	2	9	2	0	0	0	0	1	0	0	0	0	0	0	1	0	0	1	1	1	0	1	0	1	1	0	0	0	1	0	0	0	1	1	1	1	0
55	2	2	3	3	1	1	1	0	0	14	4	10.3	2	14	3	0	0	0	0	1	0	0	0	0	0	0	0	1	0	1	1	1	1	1	0	1	1	0	1	0	0	0	0	0	1	1	1	1	0
58	2	2	3	3	2	1	1	0	0	8	3	7.2	2	10	2	0	0	0	0	1	0	0	0	0	0	0	1	0	0	1	1	1	0	0	1	1	1	0	1	0	0	0	0	0	1	0	0	1	0
36	1	2	2	2	1	2	1	0	0	11	4	10.8	2	10	2	0	0	0	0	1	0	0	1	0	1	0	1	0	0	1	1	1	0	1	0	1	1	0	1	0	0	1	1	1	0	0	0	1	0
75	3	2	2	3	1	1	1	0	0	21	4	11	2	12	3	1	0	0	0	1	0	0	1	0	0	0	0	0	0	1	1	1	0	0	1	1	1	0	0	0	1	1	1	1	1	0	0	1	0
48	2	2	1	2	1	2	1	0	0	14	4	9.1	2	12	3	0	0	0	0	1	1	0	0	0	0	0	0	0	0	1	1	1	0	1	0	1	1	0	1	0	0	0	0	0	0	0	0	1	0
61	3	2	3	2	1	1	1	0	0	14	4	8.9	2	14	3	0	0	0	0	1	0	0	1	0	0	0	0	0	0	0	0	0	0	0	0	0	0	0	0	0	0	0	0	0	0	0	0	1	0
84	3	2	2	3	2	1	1	0	0	14	4	5.5	1	10	2	0	0	0	0	1	0	0	1	0	0	0	1	0	0	1	1	1	0	0	1	0	0	0	0	0	0	0	0	0	1	1	1	1	0
90	3	1	3	3	1	1	1	0	0	6	3	5.9	1	16	3	1	0	0	0	1	0	0	1	0	0	0	0	0	0	1	1	0	0	0	0	1	0	1	1	0	0	1	1	1	1	1	1	1	0
86	3	1	2	3	1	1	1	0	0	16	4	8.5	2	17	3	0	0	0	0	1	0	0	1	1	0	0	0	1	0	1	0	0	0	0	0	0	0	0	0	0	0	1	1	1	1	1	1	1	0
52	2	2	2	3	1	2	2	0	0	9	3	12.4	2	1	1	0	0	0	0	1	0	0	0	0	0	0	0	0	0	1	1	1	1	1	0	0	0	0	0	0	0	0	0	0	0	0	0	1	0
56	2	1	3	2	1	1	2	1	1	4	2	6.6	1	9	2	0	0	0	0	1	0	0	1	0	0	0	1	0	0	1	1	0	0	0	0	1	1	1	1	0	0	0	0	0	1	1	1	1	0
72	3	2	4	3	1	2	1	0	0	6	3	8.1	2	12	3	0	0	0	0	1	0	0	1	0	1	0	1	0	0	1	1	1	1	1	0	1	1	0	1	0	0	1	0	0	1	1	1	1	0
69	3	1	2	3	1	1	1	1	0	10	3	11.2	2	8	2	0	0	0	0	1	0	0	1	0	1	0	0	1	0	1	1	1	1	1	0	0	0	0	0	0	0	0	0	0	0	0	0	1	0
64	3	2	3	3	1	2	2	0	0	10	3	9.9	2	11	3	0	0	0	0	1	0	0	0	0	0	0	0	1	0	1	1	1	0	1	0	1	0	0	1	0	1	0	0	0	0	0	0	1	0
63	3	2	4	3	1	2	2	0	0	7	3	12.6	2	7	2	0	0	0	0	1	0	0	1	0	1	0	1	0	0	1	1	1	0	0	1	1	1	0	0	0	0	1	0	0	1	1	1	1	0
69	3	1	2	3	1	2	1	1	1	21	4	11.4	2	10	2	0	0	0	0	1	0	0	1	0	0	0	0	1	0	1	1	1	1	1	0	1	0	0	1	0	0	1	0	0	1	1	1	1	0
53	2	1	1	2	1	1	1	1	0	8	3	7.9	2	8	2	0	0	0	0	0	0	0	0	0	0	0	0	0	0	1	1	0	0	0	0	1	0	1	1	0	0	0	0	0	0	0	0	1	0
67	3	1	2	3	1	2	1	0	0	11	4	8.3	2	10	2	0	0	0	0	1	0	0	1	0	1	0	1	1	0	1	1	1	1	1	0	1	1	0	0	0	0	1	0	0	1	1	1	1	0
68	3	2	2	3	1	1	1	0	0	21	4	11.4	2	5	1	1	0	0	0	1	0	0	1	0	0	0	0	0	0	1	1	1	0	0	1	1	0	0	1	0	0	0	0	0	1	1	0	1	0
73	3	1	2	3	1	2	1	0	0	21	4	7.4	2	11	3	0	0	0	0	1	0	0	1	0	0	0	0	1	0	1	1	1	1	1	0	1	1	0	1	0	0	0	0	0	1	1	1	1	0
64	3	1	3	1	1	1	1	0	0	5	2	7.9	2	16	3	0	0	0	0	1	0	0	1	0	1	0	1	1	0	1	1	1	0	0	1	1	0	0	1	0	0	1	1	1	0	0	0	1	0
54	2	1	1	2	1	1	1	0	0	9	3	10.6	2	14	3	0	0	0	0	1	0	0	0	0	0	0	0	0	0	1	1	1	0	0	1	1	1	0	1	0	0	0	0	0	1	0	0	1	0
58	2	1	3	3	1	1	2	0	0	7	3	11.4	2	15	3	0	0	0	0	1	0	0	1	0	0	0	0	0	0	1	1	1	1	1	0	0	0	0	0	0	0	1	1	1	1	0	0	0	0
58	2	2	3	3	1	2	1	0	0	13	4	11	2	14	3	0	0	0	0	1	0	0	0	0	1	0	0	0	0	1	1	1	0	1	0	1	1	0	1	0	1	0	0	0	0	0	0	1	0
49	2	2	2	3	1	1	1	0	0	9	3	7.6	2	13	3	1	0	0	1	1	0	0	1	0	0	0	0	0	0	1	1	1	1	1	1	1	1	0	0	0	0	1	0	0	1	0	0	1	0
45	2	1	1	2	2	1	1	0	0	4	2	6.7	1	8	2	0	0	0	0	1	0	1	0	0	1	1	0	0	0	1	1	0	0	0	0	1	0	1	1	0	0	0	0	0	0	0	0	1	0
62	3	2	2	3	1	1	1	0	0	21	4	5.7	1	2	1	0	0	0	0	1	0	0	0	0	0	0	0	0	0	1	1	1	0	0	1	1	0	0	1	0	0	0	0	0	0	0	0	1	0
61	3	1	1	2	1	1	1	0	0	16	4	7.8	2	11	3	0	0	0	0	0	0	0	1	1	1	0	0	0	0	0	0	0	0	0	0	0	0	0	0	0	0	0	0	0	1	0	0	1	0
39	1	1	2	1	1	1	1	0	0	5	2	10.4	2	9	2	0	0	0	0	1	0	0	1	0	1	0	1	0	0	1	1	1	1	1	0	1	1	0	1	0	0	1	0	0	1	0	0	1	0
47	2	1	2	2	1	2	1	1	0	14	4	8.8	2	7	2	0	0	0	0	1	0	0	1	0	0	0	0	0	0	1	1	0	0	0	0	1	1	0	1	0	0	1	1	1	1	1	1	1	0
65	3	1	2	2	1	1	1	1	1	17	4	10.4	2	7	2	0	0	0	0	1	0	0	1	0	0	0	0	0	0	1	1	1	1	1	0	1	1	0	1	0	0	0	0	0	1	1	1	1	0
78	3	2	2	3	1	1	1	0	0	22	4	6.7	1	22	3	0	0	0	0	1	0	0	1	0	1	0	0	0	0	1	1	1	0	0	1	1	0	0	1	0	0	1	1	1	1	1	0	1	0
57	2	2	3	1	1	2	1	0	0	4	2	10.5	2	15	3	0	0	0	0	1	0	0	0	0	0	0	0	0	0	1	1	0	0	0	0	1	1	1	0	0	0	0	0	0	1	1	1	1	0
82	3	2	4	3	1	2	1	0	0	14	4	7	2	17	3	0	0	0	1	1	0	0	1	1	1	0	0	0	0	1	1	0	0	0	0	1	0	1	1	0	0	1	1	1	1	1	1	1	0
63	3	2	3	1	1	1	1	0	0	7	3	8.1	2	6	2	0	0	0	0	1	0	0	0	0	0	0	1	0	0	1	1	0	0	0	0	1	1	0	0	0	0	0	0	0	0	0	0	1	0
78	3	2	2	3	1	1	1	0	0	14	4	6.7	1	8	2	0	0	0	0	1	0	1	1	0	0	0	0	0	0	1	1	0	0	0	0	1	0	1	1	0	0	0	0	0	1	1	1	1	0
58	2	1	1	2	1	1	1	0	0	4	2	11	2	13	3	0	0	0	0	1	0	0	1	0	0	0	1	0	0	1	1	0	0	0	0	1	1	0	1	0	0	0	0	0	1	0	0	1	0
89	3	2	4	3	1	1	1	0	0	24	4	12	2	31	3	1	0	0	0	1	0	0	1	1	0	0	0	0	0	1	1	1	0	0	1	1	0	0	1	0	0	1	1	1	1	1	1	1	1
63	3	2	4	3	1	2	1	0	0	14	4	9.9	2	10	2	0	0	0	0	1	0	0	1	0	0	0	1	0	0	1	1	1	1	1	0	0	0	0	0	0	0	1	1	1	1	1	1	1	0
48	2	2	3	2	1	2	1	0	0	5	2	9.6	2	14	3	0	0	0	0	0	0	0	1	0	1	0	0	0	0	1	1	1	1	1	0	1	1	0	0	0	0	1	0	0	0	0	0	1	0
29	1	1	2	1	2	2	1	0	0	6	3	13.8	2	7	2	0	0	0	0	1	0	0	0	0	0	0	0	0	0	1	1	1	1	1	0	0	0	0	0	0	0	0	0	0	0	0	0	1	0
28	1	2	2	2	1	1	1	0	0	5	2	7.4	2	9	2	0	0	0	0	1	0	0	0	0	0	0	0	0	0	1	1	1	1	1	0	0	0	0	0	0	0	0	0	0	0	0	0	0	0
69	3	1	2	2	1	2	2	0	0	19	4	7.5	2	8	2	0	0	0	0	1	0	0	0	0	1	0	0	1	0	1	1	1	0	0	1	1	1	0	1	0	0	1	1	1	1	0	0	0	0
66	3	1	2	3	1	2	1	0	0	14	4	10.4	2	5	1	0	0	0	0	1	0	0	1	0	0	0	0	0	0	1	1	1	0	0	1	1	1	0	0	0	0	0	0	0	0	0	0	0	0
75	3	2	4	3	2	1	1	0	0	5	2	8.3	2	13	3	0	0	0	0	1	0	0	1	0	1	0	0	0	0	1	1	0	0	0	0	1	0	1	0	0	0	1	1	1	0	0	0	1	1
72	3	1	2	3	1	1	1	0	0	5	2	5.3	1	13	3	0	0	0	0	0	0	1	1	0	1	0	1	0	0	1	1	0	0	0	0	1	0	0	1	0	0	0	0	0	1	1	1	1	1
35	1	1	2	1	1	1	1	0	0	4	2	8.7	2	9	2	0	0	0	0	1	0	0	0	0	1	0	0	0	0	1	1	1	1	1	0	0	0	0	0	0	0	1	0	0	0	0	0	0	0
59	2	2	2	2	1	2	1	0	0	10	3	6.9	1	7	2	0	0	0	0	1	0	1	1	0	0	0	1	0	0	1	1	1	0	0	1	1	0	0	1	0	0	0	0	0	1	1	1	1	0
80	3	2	4	1	2	1	2	0	0	8	3	15.1	2	15	3	0	0	0	0	1	0	0	0	0	1	0	0	1	0	1	1	1	0	0	1	1	0	0	1	0	0	1	1	1	0	0	0	1	0
80	3	2	4	1	1	1	1	0	0	24	4	8.8	2	14	3	0	0	0	0	1	1	0	1	0	0	0	0	0	0	1	1	1	0	0	1	1	1	0	1	0	0	1	1	1	1	1	1	1	0
46	2	1	2	1	1	1	2	0	0	9	3	13.9	2	8	2	0	0	0	0	1	0	0	0	0	0	0	0	0	0	1	1	1	0	1	0	1	1	0	1	1	0	0	0	0	0	0	0	1	0
71	3	2	4	2	1	1	2	0	0	13	4	8.7	2	10	2	0	0	0	0	1	0	0	0	0	1	0	1	1	0	1	1	1	1	1	0	1	0	0	1	0	0	0	0	0	1	1	1	1	0
60	3	2	2	3	1	1	1	0	0	24	4	6	1	6	2	0	0	0	0	1	0	0	0	0	1	0	0	0	0	1	1	1	0	0	1	1	1	0	0	0	0	1	1	1	0	0	0	0	0
62	3	2	4	1	1	2	1	0	0	4	2	11.4	2	16	3	0	0	0	0	1	0	0	0	1	0	1	0	0	0	1	1	1	0	1	0	1	1	0	1	0	0	0	0	0	0	0	0	0	0
39	1	1	1	3	2	1	2	1	0	4	2	11.1	2	11	3	0	0	0	0	1	0	1	1	0	0	1	1	0	0	1	1	1	1	1	0	1	1	0	1	0	0	0	0	0	0	0	0	1	1
77	3	2	3	3	2	1	1	0	0	26	4	8.1	2	21	3	0	0	0	0	1	0	0	1	0	1	0	1	0	0	1	1	1	1	1	0	1	1	0	0	1	0	0	0	0	1	1	1	1	0
56	2	1	2	2	1	2	1	0	0	6	3	10.7	2	14	3	0	0	0	0	0	0	0	0	0	1	0	0	0	0	1	1	1	0	0	1	0	0	0	0	0	0	1	1	1	1	0	0	0	0
73	3	2	3	1	2	1	1	0	0	12	4	12.2	2	9	2	0	0	0	0	1	0	0	1	0	0	0	1	0	0	1	1	1	0	0	1	1	0	0	1	0	0	0	0	0	1	1	1	1	0
58	2	1	2	2	1	1	1	1	1	12	4	6.7	1	6	2	1	0	0	0	1	0	0	1	0	0	0	0	1	0	1	1	1	1	1	0	0	0	0	0	0	0	0	0	0	0	0	0	0	0
72	3	2	3	3	1	2	1	0	0	10	3	10.7	2	9	2	0	0	0	0	1	0	0	1	0	0	0	1	0	0	1	1	1	1	1	0	1	1	0	0	0	0	0	0	0	1	1	1	1	0
62	3	2	3	1	1	2	1	0	0	8	3	7.1	2	17	3	0	0	0	0	1	0	0	1	0	1	0	1	0	0	1	1	1	0	0	1	1	1	0	0	0	0	1	1	1	1	1	1	1	0
29	1	1	2	2	2	2	1	1	0	5	2	11	2	11	3	1	0	0	0	0	0	0	0	0	0	0	0	0	0	1	1	1	1	1	0	1	1	0	0	0	0	1	0	0	0	0	0	0	0
50	2	1	3	2	1	1	1	0	0	9	3	6.3	1	12	3	0	0	0	0	1	0	0	1	0	0	0	0	1	0	1	1	0	0	0	0	1	1	0	0	0	0	0	0	0	0	0	0	1	0
68	3	1	3	3	1	1	1	1	0	19	4	8.1	2	23	3	0	0	0	0	1	0	0	1	0	1	0	0	0	0	1	1	1	0	0	1	1	0	0	1	0	0	0	0	0	1	1	1	1	0
54	2	2	3	3	1	2	2	0	0	4	2	11.6	2	11	3	0	0	0	0	1	0	0	0	0	1	0	0	0	0	1	1	1	1	1	0	1	1	0	0	0	0	1	1	1	1	0	0	1	0
55	2	1	2	1	1	1	1	1	0	11	4	10.2	2	18	3	0	0	0	0	1	0	0	1	0	0	0	0	0	0	1	1	0	0	0	0	1	1	1	1	0	0	0	0	0	1	1	1	1	0
62	3	1	2	3	1	1	2	0	0	4	2	10.4	2	9	2	0	0	0	0	1	0	0	0	0	0	0	1	0	0	1	1	0	0	0	0	1	1	1	0	0	0	0	0	0	1	1	1	1	0
46	2	2	2	2	1	2	2	0	0	5	2	8	2	4	1	0	0	0	0	1	0	0	0	0	1	0	0	0	0	1	1	1	0	1	0	1	1	0	1	0	0	0	0	0	0	0	0	1	0
64	3	1	3	1	1	2	1	0	0	24	4	6.2	1	11	3	0	0	0	0	1	0	0	1	0	0	0	0	0	0	1	1	1	0	0	1	0	0	0	0	0	0	1	0	0	0	0	0	1	0
65	3	1	2	3	1	2	1	1	0	14	4	7.3	2	10	2	0	0	0	0	1	0	0	0	0	0	0	0	0	0	1	1	1	1	1	0	0	0	0	0	0	0	1	0	0	0	0	0	1	0
80	3	2	4	3	1	1	1	0	0	17	4	8.7	2	12	3	0	0	0	0	1	0	0	1	0	0	0	1	0	0	1	1	0	0	0	0	1	1	0	1	0	0	1	1	1	1	1	1	1	0
86	3	1	3	3	1	1	1	0	0	14	4	7.1	2	13	3	0	0	0	0	1	0	0	1	0	0	0	0	0	0	1	1	1	1	1	0	1	1	0	1	0	0	0	0	0	0	0	0	1	1
42	2	1	1	2	1	1	1	1	0	7	3	9.4	2	6	2	0	0	0	0	1	0	0	0	0	1	0	0	0	0	1	1	0	0	0	0	1	1	0	0	0	0	1	0	0	0	0	0	0	0
59	2	2	4	3	1	2	2	0	0	17	4	9.3	2	7	2	0	0	0	0	1	0	0	1	0	0	0	0	1	0	1	1	1	0	0	1	1	0	0	1	0	0	1	1	1	1	1	1	1	0
87	3	2	4	3	2	1	1	0	0	24	4	6.9	1	10	2	1	0	0	0	0	0	0	1	0	0	0	0	0	0	1	1	0	0	0	0	1	0	1	1	0	0	1	1	1	1	1	1	1	0
65	3	2	3	3	1	2	1	0	0	11	4	8.7	2	9	2	0	0	0	0	1	0	1	1	0	0	0	0	0	0	1	1	1	1	1	0	1	1	0	1	0	0	1	1	1	0	0	0	1	0
63	3	2	3	1	1	2	1	1	0	14	4	10.8	2	17	3	0	0	0	0	1	0	0	0	0	0	0	1	0	0	1	1	1	0	0	1	1	1	0	1	0	0	1	1	1	1	1	1	1	0
61	3	1	2	3	1	1	1	0	0	4	2	9.8	2	7	2	0	0	0	0	1	0	0	0	0	0	1	1	0	0	1	1	1	1	1	0	1	1	0	1	0	0	0	0	0	1	1	1	1	0
64	3	1	3	2	1	2	1	0	0	14	4	8.3	2	8	2	0	0	0	0	1	0	1	1	0	0	0	0	1	0	1	1	1	1	1	0	1	1	0	1	0	0	0	0	0	1	1	1	1	0
65	3	1	2	2	1	1	1	1	1	4	2	10.7	2	12	3	0	0	0	0	1	0	0	0	0	1	0	0	0	0	1	1	1	0	0	1	1	1	0	0	0	0	0	0	0	0	0	0	1	0
80	3	2	2	2	1	1	1	0	0	21	4	9.8	2	7	2	0	0	0	0	1	0	0	1	0	0	0	1	0	0	1	1	1	1	1	0	1	0	0	1	0	0	0	0	0	1	1	1	1	1
54	2	2	2	2	1	1	1	0	0	4	2	11.3	2	11	3	0	0	0	0	1	0	0	0	0	0	0	0	0	0	1	1	1	1	1	0	1	1	0	0	1	0	1	0	0	0	0	0	1	0
63	3	1	4	1	1	2	2	0	0	14	4	#NULL!	3	4	1	0	0	0	0	1	0	0	0	0	0	0	0	0	0	1	1	0	0	0	0	1	0	0	1	0	0	1	0	0	1	1	1	1	0
30	1	2	1	2	2	1	1	0	0	4	2	10.9	2	5	1	0	0	0	0	1	0	0	0	0	0	0	0	0	1	1	1	1	1	1	0	0	0	0	0	0	0	0	0	0	0	0	0	0	0
40	2	1	2	1	1	1	2	1	0	4	2	8	2	9	2	0	0	0	0	0	0	0	1	0	1	0	0	0	0	1	1	1	1	1	0	0	0	0	0	0	0	1	0	0	0	0	0	1	0
62	3	2	2	3	1	1	1	0	0	14	4	7.7	2	11	3	0	0	0	0	1	0	0	1	0	0	0	1	1	0	1	1	1	0	0	1	1	1	0	1	0	0	0	0	0	0	0	0	1	0
74	3	2	3	2	2	2	1	0	0	19	4	11.5	2	20	3	0	0	0	0	1	0	0	1	0	1	0	0	1	0	1	1	1	0	0	1	0	0	0	0	0	0	1	1	1	1	1	0	1	1
61	3	2	2	3	1	1	1	0	0	24	4	9.8	2	9	2	0	0	0	0	1	0	0	0	0	1	0	1	0	0	1	1	1	1	1	0	1	1	0	0	0	0	0	0	0	1	1	1	1	0
52	2	1	2	2	1	2	1	1	0	10	3	8.9	2	12	3	1	0	0	0	0	0	0	1	0	0	0	0	0	0	1	1	1	0	1	0	1	1	0	1	0	1	0	0	0	1	0	0	1	0
64	3	2	3	3	2	1	2	0	0	9	3	#NULL!	3	13	3	0	0	0	0	1	0	0	1	0	1	0	1	0	0	1	1	1	1	1	0	1	1	0	0	0	0	1	1	1	1	1	0	1	1
52	2	1	2	2	1	1	1	0	0	5	2	6	1	4	1	0	0	0	0	1	0	0	1	0	0	0	0	0	0	0	0	0	0	0	0	0	0	0	0	0	0	0	0	0	0	0	0	1	0
83	3	1	3	3	1	2	1	0	0	24	4	11	2	7	2	0	0	0	0	1	0	0	1	0	0	0	0	0	0	1	0	0	0	0	0	0	0	0	0	0	0	1	0	0	1	0	0	1	0
57	2	1	2	3	2	1	1	0	0	13	4	7.3	2	7	2	0	0	0	0	1	1	0	0	0	0	0	1	0	0	1	1	0	0	0	0	1	0	0	0	0	1	0	0	0	1	1	1	1	0
61	3	2	4	1	1	2	1	0	0	9	3	10.1	2	12	3	0	0	0	0	1	0	0	0	0	1	0	0	0	0	1	1	0	0	0	0	1	1	0	0	0	1	1	1	1	1	1	0	1	0
70	3	1	3	3	1	1	2	0	0	14	4	6.4	1	6	2	0	0	0	0	1	0	0	1	0	0	0	0	0	0	1	1	1	1	0	0	0	0	0	0	0	0	0	0	0	1	0	0	1	0
67	3	1	3	3	1	2	1	0	0	4	2	5.7	1	11	3	0	0	0	0	1	0	0	0	0	1	0	0	1	0	1	1	0	0	0	0	1	0	1	0	0	0	1	0	0	1	1	1	1	0
37	1	1	1	2	1	1	1	0	0	4	2	13	2	6	2	0	0	0	0	1	0	0	0	0	1	0	0	0	0	1	1	0	0	0	0	1	1	1	0	0	0	1	1	1	0	0	0	1	0
51	2	1	2	2	1	2	2	0	0	5	2	12	2	12	3	0	0	0	0	1	0	0	1	0	1	0	0	0	0	1	1	0	0	0	0	1	1	0	0	0	0	1	0	0	0	0	0	1	0
54	2	1	2	2	1	1	1	1	0	11	4	6.6	1	12	3	1	0	0	0	1	0	0	0	0	1	0	0	0	0	1	1	1	0	0	1	0	0	0	0	0	0	1	1	1	0	0	0	1	0
68	3	2	3	3	2	2	1	0	0	14	4	11	2	14	3	0	0	0	0	1	0	0	0	0	1	1	0	0	0	1	1	1	1	1	0	1	0	0	1	0	0	1	1	1	0	0	0	1	0
80	3	2	2	3	2	1	1	0	0	31	4	8.2	2	15	3	0	0	0	0	1	0	0	1	0	0	0	1	0	0	1	1	1	0	0	1	1	1	0	1	0	0	1	1	1	1	1	0	1	0
56	2	2	3	1	1	2	2	0	0	8	3	11.4	2	5	1	0	0	0	0	0	0	1	0	0	1	0	0	0	0	1	1	0	0	0	0	1	1	0	0	0	1	1	1	1	0	0	0	0	0
67	3	2	3	1	1	1	1	0	0	16	4	8.6	2	11	3	0	0	0	0	1	0	0	1	0	1	0	1	0	0	1	1	1	0	0	1	1	0	0	1	0	0	1	1	1	1	0	0	1	0
73	3	2	3	3	1	2	1	0	0	14	4	6.6	1	11	3	0	0	0	0	1	0	0	1	0	0	0	1	1	0	1	1	0	0	0	0	1	0	0	1	0	1	1	0	0	0	0	0	0	0
67	3	1	2	3	1	1	1	1	1	8	3	9.1	2	11	3	0	0	0	0	1	0	0	1	0	1	0	0	0	0	1	1	1	1	1	0	1	1	0	1	0	0	1	0	0	0	0	0	1	0
77	3	1	2	3	1	1	1	0	1	34	4	9.5	2	4	1	0	0	0	0	1	0	0	0	0	1	0	0	1	0	1	1	1	0	0	1	1	1	0	0	0	0	0	0	0	1	0	0	0	0
33	1	1	2	3	1	2	2	0	0	6	3	13.6	2	18	3	1	0	0	0	1	0	0	0	0	1	0	0	0	0	1	0	0	0	0	0	0	0	0	0	0	0	1	0	0	0	0	0	0	0
83	3	2	4	3	1	1	1	0	0	8	3	9.5	2	6	2	1	0	0	0	1	0	0	1	0	0	0	0	0	0	1	1	0	0	0	0	1	0	1	0	0	0	1	1	1	0	0	0	1	0
40	2	1	1	2	1	1	1	0	0	10	3	11.1	2	6	2	0	0	0	0	1	0	0	0	0	0	0	0	0	0	1	1	1	1	1	0	1	1	0	0	0	0	0	0	0	1	0	0	1	0
46	2	2	2	3	1	1	2	0	0	14	4	6.4	1	15	3	1	0	0	0	1	0	1	0	0	0	0	1	1	0	1	1	1	0	1	1	0	0	0	0	0	0	0	0	0	1	0	0	1	0
85	3	2	4	1	1	1	1	0	0	24	4	11.3	2	10	2	0	0	0	0	1	0	0	1	0	1	0	1	0	0	1	1	1	0	1	0	1	0	1	1	0	0	0	0	0	1	0	0	1	0
55	2	2	3	3	1	2	2	0	0	12	4	14.8	2	3	1	0	0	0	0	0	0	0	0	0	0	0	0	0	0	1	1	1	1	1	0	1	0	0	1	0	0	0	0	0	0	0	0	0	0
63	3	1	1	1	1	1	1	1	0	23	4	7.5	2	11	3	0	0	0	0	1	0	0	1	0	1	0	0	0	0	1	1	1	1	1	0	0	0	0	0	0	0	1	1	1	1	1	1	1	0
40	2	1	2	2	1	1	1	0	0	4	2	#NULL!	3	8	2	0	0	0	0	1	0	0	1	0	0	0	0	0	0	1	1	1	1	1	0	0	0	0	0	0	0	0	0	0	1	1	1	1	0
81	3	2	4	3	2	1	1	0	0	6	3	7.7	2	6	2	0	0	0	0	1	0	0	1	0	0	1	0	0	0	1	1	1	1	1	0	0	0	0	0	0	0	0	0	0	1	0	0	1	0
71	3	1	3	3	1	1	2	0	0	4	2	6.8	1	19	3	0	0	0	0	1	0	0	1	1	0	0	1	0	0	1	1	0	0	0	0	1	1	1	1	0	0	1	1	1	1	1	0	1	0
66	3	2	4	1	1	1	2	0	0	7	3	8.7	2	9	2	0	0	0	0	1	0	0	1	1	1	0	0	0	0	1	1	1	0	1	0	1	1	0	1	0	1	0	0	0	1	1	1	1	1
62	3	2	3	3	1	1	1	0	0	4	2	8.1	2	26	3	1	0	0	0	1	0	0	1	0	1	0	0	0	0	1	1	0	0	0	0	1	1	1	1	0	0	1	0	0	1	1	1	1	0
80	3	2	2	3	2	1	1	0	0	4	2	13.6	2	11	3	0	0	0	0	1	0	0	1	0	1	0	0	0	0	1	1	1	0	0	1	1	1	0	1	0	0	0	0	0	1	1	1	1	0
36	1	1	2	2	1	1	1	1	0	5	2	10.4	2	7	2	0	0	0	0	1	0	0	0	0	1	0	0	0	0	1	1	1	0	0	1	1	1	0	1	0	0	1	0	0	0	0	0	1	0
57	2	1	2	1	1	2	1	1	0	14	4	8	2	12	3	0	0	0	0	1	0	0	0	0	1	0	0	0	0	1	1	1	0	0	1	0	0	0	0	0	0	1	1	1	1	0	0	1	0
81	3	2	3	3	2	1	1	0	0	7	3	10.7	2	12	3	0	0	0	0	1	1	0	0	1	1	1	1	0	0	1	1	1	1	1	0	0	0	0	0	0	0	0	0	0	0	0	0	0	0
85	3	2	4	3	1	1	1	0	0	14	4	8.1	2	9	2	0	0	0	1	1	0	0	0	0	0	0	1	1	0	1	1	1	1	1	0	1	0	0	1	0	0	1	0	0	1	0	0	1	0
86	3	2	3	3	2	1	2	0	0	15	4	8.8	2	10	2	0	0	0	0	1	0	1	1	0	0	0	1	0	0	1	1	1	1	1	0	0	0	0	0	0	0	1	0	0	0	0	0	0	0
87	3	2	4	3	2	1	1	0	0	6	3	14.1	2	28	3	0	0	0	0	1	0	0	0	1	0	0	0	0	0	1	1	0	0	0	0	1	0	0	1	0	1	1	1	1	0	0	0	1	0
64	3	2	4	3	1	2	1	0	0	4	2	8.1	2	11	3	0	0	0	0	1	0	0	0	0	1	0	0	0	0	1	1	0	0	0	0	1	0	0	0	0	1	1	0	0	0	0	0	0	0
66	3	1	2	1	1	1	1	0	0	19	4	10.8	2	10	2	0	0	0	1	1	0	0	1	0	0	0	0	0	0	1	1	1	1	1	0	1	0	0	1	0	0	1	0	0	1	1	1	1	0
82	3	1	2	1	1	1	1	0	0	6	3	13.4	2	5	1	0	0	0	0	1	0	0	1	1	0	0	0	0	0	1	1	1	1	1	0	0	0	0	0	0	0	1	1	1	1	1	1	1	0
66	3	2	4	3	1	2	1	0	0	11	4	9.5	2	10	2	0	0	0	0	1	0	0	1	0	0	0	0	1	0	1	1	1	1	1	0	1	1	0	1	0	0	1	0	0	1	1	1	1	0
63	3	2	4	3	2	2	1	0	0	14	4	10.4	2	16	3	0	0	0	0	1	0	0	1	0	1	0	1	0	0	1	1	1	0	1	0	1	1	0	1	1	1	0	0	0	1	0	0	1	0
51	2	1	4	1	1	1	2	1	1	5	2	12.8	2	5	1	0	0	0	0	1	0	0	0	0	0	0	0	0	0	1	1	1	1	1	0	1	1	0	1	0	0	0	0	0	0	0	0	1	0
43	2	1	2	1	1	2	1	0	0	5	2	5.9	1	14	3	0	0	0	0	1	0	0	1	0	0	0	0	0	0	1	1	1	0	0	1	0	0	0	0	0	0	1	0	0	0	0	0	1	0
46	2	1	2	1	1	2	1	0	1	4	2	13	2	10	2	0	0	0	0	1	0	0	0	0	1	0	0	0	0	1	1	1	0	0	1	1	1	0	0	0	0	0	0	0	0	0	0	1	0
44	2	1	1	2	1	1	1	0	0	10	3	7.7	2	11	3	0	0	0	0	0	0	0	0	0	0	0	0	0	0	1	1	1	0	1	1	1	1	0	0	0	1	0	0	0	0	0	0	1	0
77	3	1	2	3	1	1	1	0	0	23	4	10.4	2	14	3	0	0	0	0	1	0	0	1	0	0	0	0	1	0	1	1	1	1	1	0	0	0	0	0	0	0	1	0	0	1	1	1	1	0
57	2	2	3	3	1	1	1	0	0	12	4	11.9	2	6	2	0	0	0	0	1	0	0	1	0	0	0	0	0	0	1	1	1	1	1	0	1	1	0	1	0	0	0	0	0	0	0	0	1	0
42	2	1	2	2	1	2	1	0	0	4	2	9.9	2	11	3	0	0	0	0	1	0	0	0	0	1	0	1	0	0	1	1	0	0	0	0	1	1	0	0	0	0	1	0	0	0	0	0	0	0
86	3	1	3	3	2	1	1	0	0	10	3	8.3	2	9	2	0	0	0	0	1	0	0	1	0	0	0	0	0	0	1	1	1	0	0	1	0	0	0	0	0	0	0	0	0	1	1	1	1	0
51	2	1	3	3	1	2	1	1	0	14	4	6.1	1	14	3	0	0	0	1	1	0	0	0	0	0	0	0	0	0	1	1	0	0	0	0	1	0	1	1	0	0	1	1	1	0	0	0	0	0
54	2	1	2	2	1	1	1	1	1	8	3	7.3	2	6	2	1	0	0	0	1	0	0	1	0	1	0	0	0	0	1	1	1	0	1	0	1	0	0	1	0	1	0	0	0	1	1	1	1	0
47	2	1	2	1	1	2	1	0	0	4	2	11.6	2	7	2	1	0	0	0	0	0	0	0	0	1	0	0	0	0	1	1	1	1	1	0	1	1	0	0	0	0	1	0	0	0	0	0	0	0
76	3	2	3	3	2	2	1	0	0	11	4	8.2	2	7	2	0	0	0	0	1	0	0	0	0	1	0	1	0	0	1	1	0	0	0	0	1	0	1	1	0	0	1	1	1	1	1	1	1	0
58	2	2	2	3	1	1	1	0	0	25	4	9.8	2	9	2	0	0	0	0	1	0	0	1	0	0	0	0	0	0	1	1	1	0	0	1	0	0	0	0	0	0	0	0	0	0	0	0	0	0
44	2	1	1	2	2	1	1	0	0	8	3	5.8	1	8	2	0	0	0	0	0	0	0	0	0	0	0	1	0	0	1	1	1	0	0	1	1	1	0	0	0	0	0	0	0	0	0	0	0	0
38	1	1	1	2	1	1	1	0	0	4	2	10.5	2	11	3	0	0	0	0	0	0	0	0	0	1	0	0	0	0	1	1	1	0	0	1	1	1	0	1	0	0	1	0	0	0	0	0	0	0
71	3	2	2	3	2	1	1	0	0	19	4	7.6	2	14	3	1	0	0	0	1	0	0	1	0	0	1	0	0	0	1	1	0	0	0	0	1	1	0	1	0	0	0	0	0	1	1	1	1	0
70	3	2	4	3	1	2	2	0	0	14	4	10.9	2	9	2	0	0	0	0	1	0	0	0	0	0	0	0	1	0	1	1	1	0	0	1	1	1	0	1	0	0	1	0	0	1	1	1	1	0
81	3	1	2	3	1	1	1	1	1	24	4	10.8	2	7	2	0	0	0	0	1	0	0	1	0	0	0	0	1	0	1	1	1	1	1	0	1	1	0	1	0	0	1	0	0	1	1	1	1	0
67	3	1	3	3	1	2	1	0	0	14	4	8.6	2	5	1	0	0	0	0	1	0	0	0	0	0	0	0	0	0	1	1	1	0	1	0	1	1	0	1	0	1	1	1	1	1	1	1	1	0
56	2	1	2	2	1	1	1	1	1	14	4	8.6	2	14	3	0	0	0	0	1	0	0	0	0	0	0	1	1	0	1	1	1	1	1	0	1	1	0	1	0	0	0	0	0	1	1	0	1	0
58	2	2	3	3	1	1	1	0	0	15	4	7.6	2	10	2	0	0	0	0	1	0	0	0	0	1	1	0	0	0	1	1	0	0	0	0	1	1	0	0	0	1	1	1	1	0	0	0	0	0
41	2	1	2	2	1	1	1	0	0	9	3	7.8	2	8	2	0	0	0	0	0	0	0	1	1	1	0	0	1	0	1	1	0	0	0	0	1	1	0	1	1	0	1	0	0	0	0	0	1	0
63	3	1	3	3	1	1	1	0	0	10	3	6.4	1	9	2	1	0	0	0	0	0	0	1	0	1	0	0	0	0	1	1	1	1	1	0	0	0	0	0	0	0	1	1	1	0	0	0	1	0
88	3	1	1	3	1	1	1	0	0	24	4	7.2	2	13	3	0	0	0	0	1	0	0	1	0	1	0	0	0	0	1	1	0	0	0	0	1	0	0	1	0	1	1	1	1	1	1	0	1	1
50	2	1	1	2	1	1	1	0	0	10	3	7.3	2	6	2	0	0	0	0	1	0	0	1	0	1	0	0	0	0	1	1	0	0	0	0	1	1	0	1	0	0	0	0	0	1	1	1	1	0
61	3	1	4	1	1	2	1	0	0	5	2	10.1	2	10	2	0	0	0	0	1	0	0	1	0	0	0	0	1	0	1	1	1	1	0	0	0	0	0	0	0	0	1	1	1	1	1	0	1	0
67	3	1	1	3	1	1	1	1	0	11	4	6.3	1	6	2	0	0	0	0	1	0	0	0	0	0	0	1	1	0	1	1	1	0	1	0	1	1	0	0	0	1	0	0	0	1	0	0	1	0
42	2	2	3	2	1	2	2	0	0	12	4	8.9	2	9	2	0	0	0	0	1	0	0	0	1	0	0	0	0	0	1	1	1	1	1	0	0	0	0	0	0	0	0	0	0	0	0	0	0	0
84	3	2	3	3	1	1	2	0	0	14	4	7.4	2	9	2	0	0	0	0	1	0	1	1	0	0	0	1	0	0	1	1	1	0	1	0	1	0	0	1	0	1	0	0	0	1	0	0	1	0
82	3	1	1	3	1	1	1	0	0	14	4	10.2	2	7	2	0	0	0	0	1	0	0	1	0	1	0	0	0	0	1	1	1	0	0	1	1	1	0	1	0	0	1	1	1	1	1	1	1	0
65	3	1	2	3	1	1	1	1	0	12	4	8.9	2	13	3	0	0	0	0	1	0	0	0	0	1	0	0	0	0	1	1	1	1	1	0	0	0	0	0	0	0	0	0	0	1	0	0	1	0
68	3	2	3	3	1	1	1	0	0	6	3	9.9	2	9	2	0	0	0	0	1	0	0	0	0	1	0	0	0	0	1	1	0	0	0	0	1	1	0	0	0	1	0	0	0	1	1	1	1	0
55	2	2	3	1	1	2	1	0	0	6	3	14.8	2	18	3	0	0	0	0	1	0	0	1	0	1	0	0	0	0	1	1	0	0	0	0	1	0	1	0	0	0	1	0	0	0	0	0	1	0
60	3	1	2	1	1	1	1	0	0	4	2	11.5	2	10	2	0	0	0	0	1	0	0	1	0	1	0	0	0	0	1	1	1	0	1	0	1	1	0	1	0	0	0	0	0	1	1	1	1	0
63	3	1	3	1	1	1	1	1	1	23	4	7.5	2	9	2	0	0	0	0	1	0	0	1	0	1	0	0	0	0	1	1	0	0	0	0	1	0	0	1	0	1	1	0	0	1	0	0	1	0
53	2	1	3	2	1	1	1	0	0	9	3	12.8	2	11	3	0	0	0	0	1	0	0	1	0	1	0	0	0	0	1	1	1	1	1	0	0	0	0	0	0	0	1	0	0	1	1	1	1	0
81	3	1	3	3	1	1	1	1	0	4	2	16.6	2	3	1	0	0	0	0	1	0	0	1	0	0	0	0	1	0	1	1	1	1	1	0	1	0	0	1	0	1	0	0	0	1	1	1	1	0
88	3	2	4	3	2	1	1	0	0	9	3	7.1	2	50	3	0	0	0	0	1	0	1	1	1	0	0	0	0	0	1	1	0	0	0	0	1	0	0	1	0	0	1	1	1	0	0	0	0	0
55	2	1	2	2	2	1	1	1	0	12	4	13.1	2	9	2	0	0	0	0	1	0	0	0	0	1	0	0	0	0	1	0	0	0	0	0	0	0	0	0	0	0	1	1	1	0	0	0	1	0
82	3	1	1	3	1	1	1	0	0	19	4	9.3	2	13	3	0	0	0	0	1	0	0	1	1	0	0	0	1	0	1	1	1	0	0	1	1	1	0	1	0	0	1	0	0	1	1	1	1	0
34	1	1	1	2	1	1	1	1	0	5	2	7.6	2	8	2	0	0	0	0	1	0	0	0	0	1	0	0	0	0	1	1	1	1	1	0	1	1	0	0	0	0	1	0	0	0	0	0	1	0
48	2	2	2	2	1	2	1	0	0	11	4	8.2	2	13	3	0	0	0	0	1	0	0	1	0	0	0	1	0	0	1	1	1	0	1	0	1	1	0	0	0	1	1	1	1	1	0	0	1	0
50	2	1	3	1	1	2	1	0	0	10	3	10	2	10	2	0	0	0	0	1	0	0	0	0	1	0	0	0	0	1	1	1	1	1	0	1	0	0	1	0	0	0	0	0	1	1	1	1	0
44	2	1	2	1	1	2	1	0	0	4	2	6.5	1	5	1	0	0	0	0	1	0	0	1	0	0	0	0	0	0	1	1	0	0	0	0	1	1	0	0	0	0	0	0	0	0	0	0	1	0
43	2	1	1	2	1	1	1	0	0	12	4	7	2	8	2	0	0	0	0	1	0	0	0	0	1	0	0	0	0	1	1	1	0	1	0	1	1	0	0	0	0	0	0	0	0	0	0	1	0
61	3	2	4	3	1	2	2	0	0	4	2	5.5	1	4	1	0	0	0	0	1	0	0	0	0	0	0	0	0	0	1	1	0	0	0	0	1	1	0	0	0	0	0	0	0	0	0	0	1	0
58	2	2	3	2	1	1	1	0	0	28	4	10.5	2	14	3	0	0	0	0	1	0	0	0	0	0	0	1	0	0	1	1	1	1	1	0	1	1	0	1	0	0	1	0	0	1	0	0	1	0
80	3	2	2	3	2	1	1	0	0	24	4	6.9	1	9	2	1	0	0	0	1	0	1	1	0	0	0	0	0	0	1	1	0	0	0	0	1	0	0	1	0	1	0	0	0	0	0	0	1	0
58	2	1	4	1	1	1	1	0	1	4	2	9.3	2	7	2	0	0	0	0	1	0	0	0	0	1	0	0	0	0	1	1	0	0	0	0	1	1	1	1	0	0	1	1	1	0	0	0	1	0
48	2	2	2	3	1	1	2	0	0	4	2	11	2	12	3	1	0	0	0	1	0	0	0	0	1	0	1	0	0	1	1	1	1	1	0	1	1	0	0	0	0	1	1	1	0	0	0	1	0
68	3	1	3	3	1	2	1	1	1	19	4	8.2	2	23	3	1	0	0	0	1	0	0	1	0	1	0	0	0	0	1	1	1	1	0	0	0	0	0	0	0	0	0	0	0	0	0	0	0	0
49	2	1	3	2	1	2	1	0	0	4	2	16.1	2	9	2	0	0	0	0	1	0	0	0	1	0	0	0	1	0	1	1	1	1	1	0	1	1	0	1	0	0	0	0	0	0	0	0	1	0
67	3	1	1	2	1	1	1	0	0	4	2	11	2	6	2	0	0	0	0	1	0	0	1	0	1	0	0	0	0	1	1	0	0	0	0	1	1	1	0	0	0	1	0	0	1	1	1	1	0
51	2	1	2	1	2	2	1	0	0	4	2	8.3	2	8	2	0	0	0	0	1	0	0	0	0	0	0	1	1	0	1	1	1	0	1	0	1	1	0	1	0	1	1	1	1	1	0	0	1	0
73	3	1	2	3	1	1	1	0	0	14	4	9.9	2	8	2	1	0	0	0	1	0	0	0	0	0	0	0	0	0	1	1	1	0	1	0	1	1	0	1	0	1	0	0	0	0	0	0	1	0
66	3	1	2	3	1	2	1	0	1	14	4	9.4	2	9	2	0	0	0	0	0	0	0	1	0	0	0	0	0	0	1	1	1	0	1	0	1	1	0	1	0	0	0	0	0	1	1	1	1	1
51	2	1	2	2	1	2	2	1	0	4	2	11.5	2	9	2	0	0	0	0	1	0	0	1	0	1	0	0	1	0	1	1	1	1	1	0	1	1	0	0	0	0	1	1	0	0	0	0	1	0
57	2	1	2	1	1	1	1	0	0	4	2	9.7	2	16	3	0	0	0	0	1	0	0	1	0	0	0	0	0	0	1	1	1	1	1	0	1	1	0	1	0	0	1	0	0	1	0	0	1	0
73	3	2	2	3	1	2	1	0	0	6	3	6.9	1	6	2	0	0	0	0	0	0	0	1	0	1	0	1	0	0	1	1	0	0	0	0	1	1	0	1	0	0	1	1	1	1	1	1	1	0
75	3	1	2	1	1	1	2	1	0	14	4	7.2	2	18	3	0	0	0	0	1	0	0	1	0	0	0	1	0	0	1	1	1	1	1	0	0	0	0	0	0	0	1	1	1	1	1	1	1	0
64	3	2	4	3	1	2	1	0	0	12	4	11.7	2	20	3	0	0	0	0	1	0	0	1	0	1	0	1	0	0	1	1	1	1	1	0	0	0	0	0	0	0	1	1	1	1	0	0	1	0
62	3	2	2	3	1	1	1	0	0	14	4	9.8	2	13	3	0	0	0	0	1	0	0	0	0	0	0	1	0	0	1	1	1	0	0	1	1	1	0	0	0	0	0	0	0	0	0	0	0	0
69	3	1	1	3	1	1	1	0	1	4	2	8.3	2	11	3	0	0	0	0	1	0	0	1	0	0	0	0	0	0	1	1	1	0	1	0	1	0	0	1	0	0	1	1	1	1	1	1	1	0
54	2	2	2	2	1	1	1	0	0	4	2	12	2	7	2	0	0	0	0	1	0	0	0	0	1	0	0	1	0	1	1	0	0	0	0	1	1	0	0	0	1	1	0	0	0	0	0	1	0
70	3	2	3	3	1	2	1	0	0	12	4	13.4	2	10	2	0	0	0	0	1	0	0	1	0	0	0	0	1	0	1	1	1	1	1	0	1	0	0	1	0	0	0	0	0	1	1	1	1	0
71	3	1	2	1	1	1	1	0	0	14	4	8.6	2	21	3	0	0	0	0	1	0	0	1	0	0	0	0	0	0	1	1	0	0	0	0	1	0	0	1	0	0	1	1	1	1	1	1	1	0
78	3	1	2	3	1	1	1	0	0	10	3	9.1	2	12	3	0	0	0	0	1	0	0	1	1	1	0	0	1	0	1	1	1	1	1	0	1	1	0	1	0	0	0	0	0	1	1	1	1	0
71	3	1	1	3	1	1	1	0	0	9	3	10.8	2	13	3	0	0	0	0	1	0	0	1	0	0	0	0	0	0	1	1	1	0	1	0	1	0	0	1	0	0	0	0	0	1	1	1	1	0
57	2	1	3	1	1	1	1	1	1	4	2	10.1	2	12	3	0	0	0	0	0	0	0	0	0	1	1	1	0	0	1	1	0	0	0	0	1	1	1	0	0	0	1	1	1	0	0	0	1	0
63	3	1	2	2	1	2	1	1	0	12	4	8.9	2	8	2	0	0	0	0	1	0	0	0	0	1	0	0	1	0	1	1	1	0	1	0	1	1	0	0	0	1	1	0	0	0	0	0	0	0
56	2	1	2	3	1	2	1	0	0	10	3	6.3	1	18	3	0	0	0	0	1	0	0	1	0	1	0	0	1	0	1	1	0	0	0	0	1	0	0	0	0	1	1	0	0	1	1	0	1	1
68	3	2	4	3	2	2	1	0	0	12	4	8.8	2	11	3	0	0	0	0	1	0	0	1	0	1	0	0	0	0	1	1	1	0	0	1	1	0	0	1	0	0	1	0	0	1	1	1	1	0
67	3	1	2	3	1	2	1	0	0	23	4	7.5	2	8	2	0	0	0	0	1	0	0	0	0	0	1	0	0	0	1	1	1	0	0	1	1	0	0	1	0	0	1	0	0	1	1	1	1	0
85	3	2	3	3	1	2	1	0	0	14	4	6.9	1	5	1	0	0	0	0	1	0	0	1	0	1	0	0	0	0	1	1	1	1	1	0	1	0	0	1	0	0	0	0	0	1	1	1	1	0
88	3	2	4	1	2	1	1	0	0	11	4	6.1	1	5	1	0	0	0	0	1	0	0	1	0	0	0	0	0	0	1	1	0	0	0	0	1	0	0	1	0	0	0	0	0	1	1	1	1	0
51	2	1	1	2	1	2	1	1	1	9	3	11.4	2	9	2	0	0	0	0	1	0	0	1	0	1	0	0	1	0	1	1	1	1	1	0	1	1	0	0	0	0	0	0	0	0	0	0	1	0
67	3	1	2	3	1	1	1	0	0	8	3	7.7	2	9	2	0	0	0	0	1	0	0	0	0	0	0	1	0	0	1	1	0	0	0	0	1	1	1	1	0	0	0	0	0	1	1	1	1	0
49	2	1	2	2	1	1	1	1	0	21	4	9.8	2	8	2	0	0	0	0	1	0	0	1	0	0	0	1	1	0	1	1	1	1	1	0	0	0	0	0	0	0	0	0	0	1	1	1	1	1
66	3	2	3	1	1	2	2	0	0	9	3	13.6	2	19	3	0	0	0	0	1	0	0	1	0	0	0	1	0	0	1	1	1	0	0	1	1	0	0	1	0	0	1	0	0	1	1	1	1	0
74	3	1	2	3	1	1	2	0	0	5	2	6.9	1	6	2	0	0	0	0	1	0	0	1	0	0	0	0	0	0	1	1	0	0	0	0	1	1	0	0	0	0	0	0	0	1	1	1	1	0
60	3	1	2	3	1	1	1	0	0	9	3	8	2	13	3	0	0	0	0	1	0	0	1	0	1	0	0	0	0	1	1	0	0	0	0	1	1	0	0	0	0	1	1	1	1	1	1	1	0
61	3	2	3	3	1	1	1	0	0	13	4	7	2	6	2	0	0	0	0	1	0	0	1	0	1	0	0	0	0	1	1	0	0	0	0	1	1	1	1	0	0	1	0	0	1	1	1	1	0
82	3	2	4	1	1	1	1	0	0	14	4	6.1	1	8	2	0	0	0	0	1	0	0	1	0	1	0	0	0	0	1	0	0	0	0	0	0	0	0	0	0	0	1	1	1	1	1	1	1	0
71	3	2	3	3	1	1	1	0	0	14	4	9.7	2	12	3	0	0	0	0	1	0	0	1	1	1	0	0	0	0	1	1	1	0	1	0	1	1	0	1	0	1	0	0	0	1	1	1	1	0
82	3	1	3	3	1	1	1	0	1	10	3	8.1	2	21	3	1	0	0	0	1	0	0	1	0	0	0	1	0	0	1	1	1	1	1	0	1	0	0	1	0	0	0	0	0	1	1	0	1	0
70	3	2	1	3	1	1	1	0	0	10	3	10.2	2	8	2	0	0	0	0	1	0	1	1	0	0	0	1	0	0	1	1	1	0	1	0	1	1	0	1	1	0	1	1	1	1	1	1	1	0
43	2	1	2	1	1	1	1	0	0	4	2	#NULL!	3	7	2	0	0	0	0	1	0	0	0	0	0	0	0	0	0	1	1	1	1	1	0	1	1	0	0	0	0	0	0	0	1	1	1	1	0
61	3	2	3	3	2	1	1	0	0	9	3	10.5	2	9	2	0	0	0	0	1	0	0	1	0	0	0	0	0	0	1	1	1	0	0	1	1	1	0	1	0	1	0	0	0	1	1	1	1	0
70	3	1	3	1	1	1	1	0	0	14	4	12.9	2	28	3	0	0	0	0	1	0	0	1	0	0	1	0	0	0	1	1	1	1	1	0	1	0	0	1	0	0	0	0	0	1	0	0	1	0
66	3	2	3	3	1	1	1	0	0	10	3	9	2	10	2	0	0	0	0	1	0	0	1	0	1	0	1	0	0	1	1	1	0	0	1	1	1	0	1	0	0	0	0	0	0	0	0	1	0
63	3	2	3	3	1	2	1	0	0	5	2	7.1	2	6	2	0	0	0	0	1	0	0	1	0	1	0	0	0	0	1	1	0	0	0	0	1	1	0	0	0	1	1	1	1	1	1	1	1	1
44	2	1	2	2	1	2	1	1	0	4	2	9	2	7	2	1	0	0	0	1	0	0	0	0	0	0	0	0	0	1	1	1	1	1	0	1	1	0	0	0	0	0	0	0	1	1	1	1	0
41	2	1	2	1	1	2	1	1	0	5	2	8.5	2	5	1	1	0	0	0	1	0	0	0	0	1	0	1	1	0	1	1	0	0	0	0	1	1	0	0	0	0	1	0	0	1	0	0	0	0
71	3	2	3	1	2	1	1	0	0	4	2	11.5	2	12	3	0	0	0	0	1	0	0	0	0	1	0	1	0	0	1	1	1	0	1	0	1	0	0	0	0	1	1	1	1	0	0	0	1	0
65	3	1	3	3	1	1	1	0	0	11	4	8.9	2	1	1	0	0	0	0	1	0	0	0	0	0	0	0	0	0	1	1	0	0	0	0	1	1	0	0	0	0	0	0	0	1	0	0	0	0
33	1	2	2	2	1	2	2	0	0	6	3	7	2	4	1	0	0	0	0	1	0	0	0	0	1	0	0	0	1	1	1	1	1	1	0	0	0	0	0	0	0	0	0	0	0	0	0	0	0
77	3	2	4	3	2	1	2	0	0	5	2	13.2	2	8	2	0	0	0	0	1	0	0	1	1	1	0	0	0	0	1	1	1	0	1	0	1	1	0	1	0	1	1	1	1	0	0	0	1	0
56	2	2	1	2	1	1	1	0	0	11	4	10.5	2	6	2	0	0	0	0	1	0	0	1	0	1	0	0	0	0	1	1	1	1	1	0	0	0	0	0	0	0	1	1	1	0	0	0	1	0
50	2	1	2	2	1	2	1	1	0	4	2	8	2	7	2	0	0	0	0	0	0	0	1	0	1	0	0	1	0	1	1	0	0	0	0	1	1	0	0	0	0	1	1	1	0	0	0	1	0
75	3	2	2	2	2	1	1	0	0	7	3	5.6	1	12	3	0	0	0	0	1	0	0	0	1	1	0	1	0	0	1	1	0	0	0	0	1	1	0	0	0	0	0	0	0	0	0	0	1	0
88	3	2	3	3	1	1	1	0	0	14	4	9.1	2	11	3	0	0	0	0	1	0	0	1	1	0	0	0	0	0	1	1	1	0	0	1	1	0	0	1	0	0	1	0	0	0	0	0	1	1
61	3	2	2	3	2	1	1	0	0	20	4	7.5	2	10	2	0	0	0	0	1	0	0	1	0	0	0	0	0	0	1	1	1	0	1	0	1	1	1	1	0	0	0	0	0	1	0	0	1	0
56	2	2	3	3	1	1	2	0	0	9	3	12.3	2	14	3	1	0	0	0	1	0	0	1	0	1	0	0	0	0	1	1	1	0	0	1	0	0	0	0	0	0	1	1	1	1	1	1	1	0
70	3	2	2	3	1	1	1	0	0	4	2	11	2	9	2	0	0	0	0	1	0	0	1	0	1	0	0	0	0	1	1	0	0	0	0	1	1	0	0	0	0	1	1	1	1	1	1	1	0
90	3	2	3	3	1	1	1	0	0	14	4	8.4	2	9	2	0	0	0	0	1	0	1	1	0	1	0	1	0	0	1	1	1	0	0	1	1	0	0	1	0	0	0	0	0	1	0	0	1	1
56	2	1	3	2	1	2	1	0	0	14	4	9	2	9	2	0	0	0	0	0	0	0	1	0	1	0	0	0	0	1	1	1	0	0	1	1	1	0	1	0	0	0	0	0	1	1	1	1	1
37	1	1	3	1	1	1	2	0	0	4	2	7.8	2	11	3	0	0	0	0	0	0	0	0	0	0	0	0	0	0	1	1	1	0	1	0	1	1	0	1	0	0	0	0	0	0	0	0	1	0
44	2	2	2	2	2	1	1	0	0	10	3	6.4	1	12	3	0	0	0	0	1	0	0	0	0	1	0	1	0	0	1	1	1	0	1	1	1	1	0	1	0	0	1	1	1	1	0	0	1	0
61	3	2	4	2	1	2	1	0	0	18	4	10.3	2	8	2	0	0	0	0	1	1	0	1	0	1	0	0	0	0	1	1	1	1	1	0	1	1	0	1	0	0	0	0	0	1	1	1	1	0
72	3	2	2	3	1	1	1	0	0	16	4	10.4	2	8	2	0	0	0	0	1	0	0	1	0	0	0	0	0	0	1	1	1	1	1	0	1	1	0	0	0	0	1	0	0	1	1	1	1	1
55	2	1	2	1	1	1	1	0	0	6	3	6.3	1	6	2	0	0	0	0	0	0	0	0	1	1	0	0	0	0	1	1	0	0	0	0	1	1	1	0	0	0	0	0	0	0	0	0	0	0
87	3	2	3	3	1	1	1	0	0	16	4	7	2	20	3	0	0	0	0	1	0	0	1	0	1	0	0	0	0	1	1	0	0	0	0	1	0	0	0	0	1	1	1	1	1	1	1	1	0
28	1	1	2	3	2	2	1	0	0	4	2	10.9	2	8	2	0	0	0	0	1	0	0	1	0	0	0	0	0	0	1	1	1	1	1	0	1	1	0	0	0	0	1	0	0	0	0	0	0	0
55	2	1	2	2	1	1	1	0	0	13	4	6.4	1	7	2	0	0	0	0	1	0	0	1	0	0	0	0	0	0	1	1	1	0	1	0	1	1	0	0	0	1	0	0	0	1	1	1	1	0
79	3	1	3	1	1	1	1	0	0	24	4	8.7	2	7	2	0	0	0	0	1	1	0	1	0	0	0	0	1	0	1	1	1	0	0	1	1	0	0	1	0	0	0	0	0	1	1	0	1	0
61	3	1	3	2	1	2	1	0	0	20	4	7.1	2	14	3	0	0	0	0	1	0	0	0	0	1	1	0	1	0	1	1	1	0	1	0	1	1	0	0	0	1	0	0	0	1	1	1	1	0
73	3	2	4	1	1	2	1	0	0	24	4	10.5	2	19	3	0	0	0	0	1	0	0	1	1	1	1	0	0	0	1	1	1	0	1	0	1	1	0	1	1	0	1	0	0	1	1	0	1	0
80	3	2	3	3	2	2	1	0	0	10	3	13.7	2	12	3	0	0	0	0	1	0	0	0	0	1	0	1	0	0	1	1	1	0	0	1	1	0	0	1	0	0	0	0	0	1	1	1	1	0
61	3	2	2	3	1	1	2	0	0	19	4	7.7	2	6	2	0	0	0	0	1	0	0	1	0	1	0	0	0	0	1	1	1	0	1	0	1	1	0	0	0	0	0	0	0	1	0	0	1	0
67	3	2	3	3	1	1	1	0	0	14	4	7.8	2	14	3	0	0	0	0	1	0	0	1	0	1	0	0	0	0	1	1	0	0	0	0	1	1	1	1	0	0	0	0	0	0	0	0	1	1
62	3	2	4	1	1	2	1	0	0	14	4	12.8	2	17	3	0	0	0	0	1	0	0	1	0	1	0	0	0	0	1	1	1	0	0	1	1	0	0	1	0	0	1	0	0	1	1	1	1	0
69	3	1	3	1	1	1	1	0	0	18	4	10.4	2	9	2	0	0	0	0	1	0	0	1	0	1	0	0	0	0	1	1	1	0	1	0	1	1	0	1	0	0	1	1	1	1	1	1	1	0
54	2	1	2	2	1	1	1	0	0	4	2	8.2	2	19	3	0	0	0	0	1	0	0	1	0	1	0	1	0	0	1	1	1	0	0	1	1	1	0	0	0	0	1	0	0	1	0	0	1	0
81	3	2	3	3	1	2	2	0	0	14	4	7.1	2	12	3	0	0	0	0	1	0	0	1	0	1	0	1	1	0	1	1	0	0	0	0	1	1	1	1	0	0	0	0	0	1	0	0	1	0
43	2	2	2	1	1	2	1	0	0	7	3	9.2	2	10	2	0	0	0	0	0	0	0	0	0	0	0	0	0	0	1	1	1	0	0	1	1	1	0	0	0	0	1	1	1	0	0	0	0	0
53	2	2	4	2	1	1	1	0	0	15	4	14	2	14	3	0	0	0	0	1	0	0	1	0	0	0	0	0	0	1	1	1	1	1	0	1	0	0	1	0	0	0	0	0	1	1	1	1	0
63	3	2	4	3	1	2	1	0	0	15	4	13.9	2	22	3	0	0	0	0	1	0	0	1	0	1	0	1	0	0	1	1	1	0	0	1	1	1	0	1	0	0	1	1	1	1	1	1	1	0
70	3	2	4	1	1	2	1	0	0	9	3	7	2	12	3	0	0	0	0	1	0	0	0	0	0	0	1	0	0	1	1	0	0	0	0	1	1	0	0	0	1	0	0	0	1	0	0	1	0
61	3	2	3	3	1	1	1	0	0	13	4	6.8	1	6	2	0	0	0	0	0	0	0	1	0	1	0	0	0	0	1	1	1	0	0	1	1	1	0	0	0	0	0	0	0	1	1	1	1	0
79	3	2	3	3	1	2	1	0	0	13	4	7.7	2	11	3	0	0	0	1	1	1	0	1	1	1	0	0	0	0	1	0	0	0	0	0	0	0	0	0	0	0	1	0	0	1	0	0	0	0
85	3	1	4	1	1	2	1	0	0	10	3	9.7	2	9	2	0	0	0	0	1	0	0	0	1	1	0	0	0	0	1	1	1	0	0	1	0	0	0	0	0	0	1	1	1	1	1	1	0	0
32	1	1	1	3	2	1	2	0	0	8	3	7.4	2	12	3	0	0	0	0	1	0	0	0	0	1	0	0	0	0	1	1	1	0	1	0	1	1	0	1	1	0	0	0	0	0	0	0	0	0
67	3	1	2	1	1	2	1	1	1	4	2	12.6	2	7	2	0	0	0	0	1	0	0	0	0	1	0	0	1	0	1	1	1	0	0	1	1	1	0	0	0	0	1	1	1	1	1	1	1	0
69	3	1	2	3	1	1	1	0	0	6	3	8.6	2	11	3	0	0	0	0	0	0	0	0	0	1	0	0	0	0	1	1	1	0	0	1	0	0	0	0	0	0	1	0	0	0	0	0	0	0
72	3	1	1	3	1	1	1	0	0	25	4	6.3	1	10	2	0	0	0	0	1	0	0	1	0	0	0	0	1	0	1	1	1	0	1	0	1	1	0	1	0	0	0	0	0	1	1	1	1	0
49	2	1	2	2	1	1	1	1	0	17	4	12.1	2	16	3	0	0	0	0	1	0	0	1	1	0	0	0	1	0	0	0	0	0	0	0	0	0	0	0	0	0	0	0	0	0	0	0	0	0
71	3	2	3	1	1	2	1	0	0	14	4	8.5	2	7	2	0	0	0	0	1	0	0	1	0	0	0	0	0	0	1	1	1	1	1	0	1	1	0	1	0	0	0	0	0	1	1	1	1	0
63	3	1	4	1	1	2	1	0	0	10	3	10	2	14	3	0	0	0	0	1	0	0	0	1	1	0	1	0	0	1	1	1	1	1	0	1	1	0	0	0	0	1	1	1	1	1	1	1	0
58	2	2	3	3	1	2	2	0	0	6	3	12.6	2	7	2	0	0	0	0	1	0	0	1	0	0	0	0	0	0	1	1	1	0	1	0	1	1	0	0	0	1	0	0	0	1	1	1	1	0
82	3	2	2	3	1	2	2	0	0	24	4	8.2	2	7	2	0	0	0	0	1	0	0	1	0	0	0	1	0	0	1	1	1	0	0	1	1	1	0	0	0	0	0	0	0	0	0	0	1	0
60	3	2	4	3	1	2	2	0	0	4	2	8.3	2	11	3	0	0	0	0	0	0	0	0	1	0	0	0	1	0	1	1	1	0	1	0	1	1	0	0	0	1	0	0	0	0	0	0	0	0
53	2	1	2	1	1	2	1	0	1	4	2	11.7	2	13	3	0	0	0	0	1	0	0	0	0	1	0	0	1	0	1	1	1	0	1	0	1	0	0	1	0	0	1	1	1	0	0	0	0	0
74	3	1	2	3	1	1	1	1	0	7	3	6.4	1	14	3	0	0	0	0	0	0	0	1	1	0	0	0	0	0	0	0	0	0	0	0	0	0	0	0	0	0	0	0	0	0	0	0	1	0
39	1	1	2	2	2	1	1	0	0	4	2	8.9	2	21	3	0	0	0	0	1	0	0	1	1	1	0	1	1	0	1	1	1	1	1	0	1	1	0	0	1	0	0	0	0	0	0	0	1	0
67	3	2	4	3	2	2	1	0	0	7	3	7.9	2	22	3	0	0	0	0	1	0	0	1	1	1	0	0	1	0	1	1	1	0	1	0	0	0	0	0	0	0	0	0	0	0	0	0	1	1
76	3	1	4	3	1	1	1	0	0	9	3	10.4	2	7	2	0	0	0	0	1	0	0	1	0	0	0	0	1	0	1	1	1	0	0	1	1	0	0	1	0	0	1	1	1	1	1	1	1	0
86	3	1	2	3	1	1	1	0	0	27	4	12.5	2	13	3	0	0	0	0	1	0	0	1	0	0	0	0	0	0	1	1	1	0	0	1	0	0	0	0	0	0	0	0	0	1	1	1	1	0
68	3	1	4	1	1	2	1	0	0	6	3	8	2	7	2	0	0	0	0	1	0	0	1	0	1	0	0	0	0	1	1	0	0	0	0	1	0	0	0	0	1	1	1	1	1	1	0	1	1
65	3	1	4	1	1	2	1	0	0	5	2	11.4	2	20	3	0	0	0	0	1	0	0	1	0	0	0	0	0	0	1	1	1	0	0	1	1	1	0	1	0	0	0	0	0	1	1	1	1	1
43	2	1	1	2	1	2	1	0	0	7	3	6.3	1	12	3	0	0	0	0	1	0	0	0	0	1	0	0	0	0	1	1	0	0	0	0	1	0	0	1	0	0	1	1	1	0	0	0	1	0
62	3	1	2	3	1	1	1	0	0	19	4	8.2	2	12	3	0	0	0	0	1	0	0	0	1	1	0	0	0	0	1	1	1	1	1	0	1	1	0	1	0	0	1	0	0	1	0	0	0	0
49	2	2	2	2	1	1	1	0	0	24	4	10.2	2	7	2	0	0	0	0	1	0	1	0	0	1	0	1	0	0	1	1	1	0	1	0	1	1	0	0	0	1	0	0	0	0	0	0	0	0
48	2	1	2	1	1	2	1	1	0	4	2	12.5	2	8	2	0	0	0	0	1	0	0	0	0	1	0	0	0	0	1	1	1	0	1	0	1	1	0	1	0	0	0	0	0	0	0	0	1	0
59	2	2	3	3	1	2	2	0	0	4	2	11.9	2	13	3	0	0	0	0	1	0	0	1	0	0	0	0	0	0	1	1	1	1	1	0	0	0	0	0	0	0	1	0	0	0	0	0	0	0
31	1	1	2	2	2	2	1	0	0	4	2	13.7	2	6	2	0	0	0	0	1	0	0	0	0	0	0	0	0	0	1	1	1	1	1	0	1	1	0	0	0	0	0	0	0	0	0	0	1	0
67	3	1	2	3	1	1	1	0	0	8	3	9	2	12	3	0	0	0	0	1	0	0	1	0	0	0	1	1	0	1	1	1	0	0	1	0	0	0	0	0	0	0	0	0	0	0	0	1	0
59	2	2	4	3	1	2	1	0	0	16	4	9.6	2	9	2	0	0	0	0	1	0	0	1	0	1	0	0	0	0	1	1	1	0	1	0	1	1	0	0	0	1	0	0	0	0	0	0	1	0
87	3	1	2	3	1	2	1	0	0	16	4	8.7	2	17	3	1	0	0	0	1	0	0	1	1	0	1	0	1	0	1	1	1	1	1	0	1	0	0	1	0	0	0	0	0	1	1	1	1	0
62	3	1	2	2	1	2	1	0	0	14	4	7.2	2	4	1	0	0	0	0	1	0	0	1	0	0	0	1	0	0	1	1	1	0	1	0	1	1	0	0	0	1	0	0	0	0	0	0	0	0
75	3	2	3	3	1	2	1	0	0	16	4	8.1	2	12	3	0	0	0	0	1	0	0	1	0	1	0	1	0	0	1	1	1	0	0	1	1	0	0	1	1	0	1	1	1	1	1	1	1	0
76	3	2	4	3	1	1	1	0	0	12	4	11.3	2	9	2	0	0	0	0	1	0	0	0	0	0	0	0	0	0	1	1	1	0	1	0	1	1	0	0	0	1	0	0	0	1	1	1	1	0
43	2	1	1	2	1	1	1	0	0	4	2	11.4	2	6	2	0	0	0	0	1	0	0	0	0	1	0	0	0	0	1	1	1	0	1	0	0	0	0	0	0	0	0	0	0	1	1	1	1	0
81	3	1	4	1	1	1	1	0	0	14	4	8.6	2	12	3	0	0	0	0	1	0	0	1	0	0	0	0	0	0	1	1	1	0	1	0	1	1	0	1	0	0	0	0	0	1	1	1	1	0
54	2	2	4	2	1	2	2	0	0	4	2	8.9	2	7	2	0	0	0	0	0	0	0	0	1	0	0	0	0	0	1	1	1	1	1	0	1	1	0	0	0	0	0	0	0	0	0	0	1	0
79	3	2	1	3	1	1	1	0	0	29	4	8.1	2	13	3	0	0	0	0	1	0	0	1	1	0	0	0	1	0	1	1	1	0	0	1	1	0	0	1	0	0	1	1	1	1	0	0	1	1
43	2	1	2	1	1	1	1	1	0	4	2	11.6	2	8	2	0	0	0	0	1	0	0	0	0	0	0	0	0	0	1	1	1	0	0	1	1	1	0	0	0	0	1	1	1	1	1	1	1	0
59	2	1	1	2	1	1	1	0	0	8	3	6.2	1	29	3	0	0	0	0	1	0	0	1	0	1	1	0	1	0	1	1	0	0	0	0	1	1	1	1	0	0	1	1	1	1	1	1	1	0
72	3	1	2	3	1	1	1	0	0	14	4	7.2	2	10	2	0	0	0	0	1	0	0	0	0	0	0	0	1	0	1	1	0	0	0	0	1	1	0	1	0	0	0	0	0	1	1	1	1	1
70	3	1	2	3	1	2	1	0	0	7	3	5.9	1	7	2	0	0	0	0	1	0	1	1	0	0	0	0	1	0	0	0	0	0	0	0	0	0	0	0	0	0	0	0	0	1	1	1	1	1
55	2	1	4	3	1	2	1	1	0	4	2	16.3	2	6	2	0	0	0	0	1	0	0	0	0	0	0	1	0	0	1	1	1	1	1	0	1	1	0	1	0	0	1	1	1	1	1	1	1	0
64	3	2	3	1	1	2	1	0	0	4	2	8	2	16	3	0	0	0	0	1	0	0	1	0	0	0	1	1	0	1	1	0	0	0	0	1	1	1	1	0	0	0	0	0	0	0	0	1	0
62	3	2	3	3	2	2	1	0	0	10	3	10.7	2	6	2	0	0	0	0	0	0	0	0	0	1	0	0	0	0	1	1	0	0	0	0	1	1	0	1	0	0	0	0	0	1	1	1	1	0
59	2	1	3	1	1	1	1	1	0	14	4	6.5	1	10	2	0	0	0	0	1	0	0	1	0	1	0	0	1	0	1	1	0	0	0	0	1	0	0	0	0	1	1	0	0	0	0	0	0	0
43	2	1	3	3	1	2	2	0	0	5	2	13.5	2	4	1	0	0	0	0	1	0	0	1	0	1	0	0	0	0	1	1	1	0	1	0	1	1	0	1	0	0	0	0	0	0	0	0	1	0
84	3	2	3	3	1	2	1	0	0	14	4	9.6	2	11	3	0	0	0	0	1	0	0	1	0	1	0	0	0	0	1	1	0	0	0	0	1	0	0	1	0	1	1	0	0	1	1	1	1	1
67	3	1	3	3	1	1	1	1	0	14	4	10.3	2	22	3	0	0	0	0	1	0	0	1	0	0	0	0	1	0	1	1	1	0	1	0	1	1	0	0	0	0	1	1	1	1	1	1	1	0
56	2	1	3	3	1	2	2	0	0	9	3	13.1	2	9	2	1	0	0	0	1	0	0	1	0	0	0	0	1	0	1	1	1	1	1	0	1	1	0	1	0	0	0	0	0	1	0	0	1	0
84	3	2	4	3	2	1	2	0	0	22	4	9.7	2	9	2	0	0	0	0	1	0	1	1	1	0	0	1	0	0	1	1	1	1	1	0	1	0	0	1	1	0	1	1	1	1	0	0	1	1
28	1	2	2	2	1	1	1	0	0	8	3	8.4	2	9	2	0	0	0	0	1	0	0	0	0	0	0	0	0	1	1	1	1	1	1	0	0	0	0	0	0	0	0	0	0	0	0	0	0	0
66	3	1	2	1	1	2	1	1	1	12	4	7.7	2	6	2	0	0	0	0	1	0	0	1	0	1	0	0	0	0	1	1	1	0	1	0	1	0	0	1	1	1	0	0	0	1	0	0	1	0
63	3	2	3	3	1	1	1	0	0	18	4	9.9	2	8	2	0	0	0	0	1	0	0	1	0	0	0	0	0	0	1	1	1	0	1	0	1	1	0	1	0	1	0	0	0	1	1	1	1	0
58	2	1	1	2	1	1	1	1	0	19	4	9.9	2	5	1	0	0	0	0	1	0	0	1	0	1	0	0	1	0	1	1	0	0	0	0	1	1	1	0	0	0	0	0	0	0	0	0	1	0
62	3	1	2	1	1	1	1	0	0	5	2	11.9	2	8	2	0	0	0	0	1	0	0	0	0	1	0	1	0	0	1	1	1	1	1	0	1	1	0	0	0	0	0	0	0	1	1	1	1	0
95	3	1	4	3	2	2	2	1	0	6	3	9.2	2	16	3	0	0	0	0	1	0	0	1	0	0	0	1	0	0	1	1	1	1	1	0	0	0	0	0	0	0	1	1	1	1	1	0	1	1
55	2	1	3	1	1	2	1	0	0	20	4	7.1	2	15	3	1	0	0	0	1	0	0	1	0	0	1	0	0	0	0	0	0	0	0	0	0	0	0	0	0	0	0	0	0	0	0	0	0	0
45	2	1	2	2	1	1	2	0	0	12	4	#NULL!	3	5	1	0	0	0	0	1	0	0	0	0	0	0	0	0	0	1	1	1	0	1	0	1	1	0	0	0	1	0	0	0	0	0	0	1	0
61	3	2	3	3	2	1	1	0	0	19	4	6.7	1	15	3	0	0	0	0	1	0	0	0	0	0	0	0	0	0	1	1	1	1	1	0	1	1	0	1	0	0	1	0	0	0	0	0	0	0
57	2	1	1	2	1	1	1	0	0	7	3	8.3	2	13	3	0	0	0	0	1	0	0	0	0	1	0	0	0	0	1	1	1	0	0	1	0	0	0	0	0	0	0	0	0	0	0	0	1	0
75	3	1	2	3	1	1	2	1	1	16	4	7.4	2	10	2	0	0	0	0	1	0	0	1	0	1	0	0	0	0	1	1	1	1	1	0	1	0	0	1	0	0	1	1	1	1	1	0	1	0
74	3	1	3	3	1	2	1	0	0	6	3	11.7	2	7	2	1	0	0	0	1	0	0	1	0	0	0	1	1	0	1	1	1	0	1	0	1	1	0	0	0	1	1	1	1	1	1	1	1	0
54	2	1	3	1	1	1	1	0	0	14	4	12.9	2	8	2	0	0	0	0	1	0	0	0	0	0	0	0	0	0	1	1	1	1	1	0	1	1	0	1	0	0	0	0	0	0	0	0	0	0
42	2	1	4	2	1	1	1	0	0	8	3	13.8	2	6	2	0	0	0	0	1	0	0	1	0	0	0	0	0	0	1	1	1	1	1	0	1	0	0	1	0	0	0	0	0	0	0	0	1	0
59	2	2	3	3	1	1	1	0	0	12	4	6.8	1	7	2	0	0	0	0	1	0	0	0	0	1	0	0	1	0	1	1	1	1	1	0	1	0	0	0	0	1	0	0	0	1	0	0	0	0
68	3	1	2	3	1	1	2	0	1	8	3	6.8	1	5	1	1	0	0	0	1	0	0	0	1	0	0	0	1	0	1	1	1	0	0	1	0	0	0	0	0	0	1	1	1	1	1	1	1	0
45	2	2	1	2	1	1	1	0	0	4	2	5.7	1	7	2	0	0	0	0	1	1	0	0	0	0	0	0	0	0	1	1	0	0	0	0	1	1	0	0	0	0	0	0	0	0	0	0	0	0
47	2	1	2	2	1	2	1	1	1	4	2	6.9	1	7	2	0	0	0	0	1	0	0	1	0	1	0	0	0	0	1	1	0	0	0	0	1	1	0	0	0	0	0	0	0	0	0	0	1	0
64	3	1	2	2	1	1	1	1	1	8	3	9.9	2	3	1	0	0	0	0	1	0	0	1	0	1	0	0	0	0	1	1	0	0	0	0	1	1	0	0	0	0	0	0	0	1	1	1	1	0
70	3	2	3	3	1	2	1	0	0	6	3	10.1	2	7	2	0	0	0	0	1	0	0	0	1	0	0	1	0	0	1	1	0	0	0	0	1	1	0	0	0	1	0	0	0	1	0	0	1	0
55	2	1	2	2	1	1	1	0	1	14	4	8.9	2	14	3	0	0	0	0	1	0	0	1	0	1	0	0	0	0	1	1	1	1	0	1	0	0	0	0	0	0	1	1	1	1	0	0	1	0
59	2	2	2	3	1	1	1	0	0	14	4	6	1	12	3	0	0	0	0	1	0	0	0	0	1	0	0	0	0	1	1	1	1	0	0	1	1	0	1	0	1	1	0	0	0	0	0	0	0
88	3	2	2	3	2	1	1	0	0	24	4	8.5	2	13	3	0	0	0	0	1	0	0	1	0	1	0	1	0	0	1	1	1	1	1	0	1	0	0	1	0	0	1	0	0	1	1	1	1	1
73	3	2	3	3	1	2	2	0	0	19	4	9.1	2	9	2	0	0	0	0	1	0	0	1	0	0	0	0	0	0	1	1	1	0	1	0	1	1	0	0	0	1	0	0	0	1	1	1	1	1
82	3	1	3	3	1	2	1	0	0	8	3	12.2	2	9	2	0	0	0	0	1	0	0	0	1	0	0	0	1	0	1	1	1	0	1	0	1	0	0	1	0	1	0	0	0	1	1	1	1	1
60	3	1	3	1	1	2	2	1	1	12	4	12.9	2	6	2	0	0	0	0	1	0	0	1	0	0	0	1	0	0	1	1	1	1	1	0	1	0	0	1	0	0	0	0	0	0	0	0	1	0
68	3	2	3	3	1	2	1	0	0	11	4	#NULL!	3	14	3	0	0	0	0	1	0	0	1	1	1	0	0	0	0	1	1	1	0	0	1	1	1	0	1	0	0	1	1	1	1	1	1	1	0
47	2	2	2	1	1	2	1	0	0	14	4	9.1	2	14	3	0	0	0	0	1	0	0	1	0	1	0	0	0	0	1	1	1	1	1	0	1	1	0	1	0	0	1	1	1	1	0	0	1	0
63	3	2	3	1	1	2	1	0	0	8	3	6.4	1	9	2	0	0	0	0	1	0	0	1	0	1	0	0	0	0	1	1	0	0	0	0	1	1	1	0	0	0	0	0	0	1	1	1	1	0
60	3	1	1	3	1	1	1	0	0	3	2	6.4	1	4	1	0	0	0	0	1	0	0	0	0	1	0	0	0	0	1	1	0	0	0	0	1	1	0	1	0	0	0	0	0	0	0	0	1	0
79	3	2	4	1	1	2	1	0	0	14	4	8	2	15	3	0	0	0	0	1	0	0	1	1	1	0	1	1	0	1	1	1	0	0	1	0	0	0	0	0	0	1	1	1	1	1	1	1	1
55	2	1	2	2	1	1	1	1	0	14	4	13.9	2	11	3	1	0	0	0	1	0	0	1	0	0	0	0	0	0	1	1	1	1	1	0	1	1	0	0	0	0	0	0	0	0	0	0	1	0
47	2	1	2	2	1	2	1	1	1	4	2	6.3	1	5	1	0	0	0	0	1	0	0	0	0	0	0	0	1	0	0	0	0	0	0	0	0	0	0	0	0	0	0	0	0	0	0	0	0	0
55	2	2	2	3	1	1	1	0	0	4	2	13.1	2	13	3	1	0	0	0	1	0	0	0	0	1	0	0	0	0	1	1	1	0	0	1	1	0	0	1	0	0	1	1	1	0	0	0	1	0
53	2	1	2	2	1	1	1	1	0	8	3	10.3	2	6	2	0	0	0	0	1	0	0	0	0	1	0	0	0	0	1	1	1	1	1	0	1	0	0	1	0	0	0	0	0	0	0	0	1	0
54	2	2	2	3	1	1	1	0	0	15	4	8.1	2	12	3	0	0	0	0	1	0	0	0	0	0	0	0	1	0	1	1	1	0	1	0	1	1	1	0	0	0	0	0	0	0	0	0	1	0
63	3	2	3	3	1	2	1	0	0	13	4	13.4	2	31	3	0	0	0	0	1	0	0	0	1	0	0	0	0	0	1	1	1	0	1	1	0	0	0	0	0	0	0	0	0	0	0	0	0	0
83	3	2	4	3	2	1	1	0	0	24	4	12.4	2	19	3	0	0	0	0	1	0	0	1	0	0	0	0	0	0	1	1	1	0	0	1	1	0	0	1	0	0	0	0	0	1	1	0	1	0
71	3	2	3	3	2	2	1	0	0	22	4	7	2	15	3	0	0	0	0	1	0	0	1	0	0	1	0	1	0	1	1	1	1	1	0	1	0	0	1	0	0	0	0	0	1	1	1	1	1
78	3	2	2	3	1	1	1	0	0	25	4	7.3	2	8	2	0	0	0	0	1	0	0	1	0	1	0	0	0	0	1	1	1	0	0	1	1	1	0	1	0	0	1	1	1	1	1	0	1	0
86	3	1	3	3	1	1	1	0	0	10	3	10.7	2	7	2	0	0	0	0	0	1	0	1	1	1	0	0	0	0	1	1	1	0	0	1	1	0	0	1	0	0	1	0	0	1	1	0	1	1
79	3	2	3	3	2	2	1	0	0	17	4	10.7	2	9	2	0	0	0	0	1	0	0	1	0	1	0	0	1	0	1	1	1	0	0	1	0	0	0	0	0	0	0	0	0	1	1	1	1	0
68	3	2	3	3	1	2	1	0	0	13	4	6.1	1	4	1	0	0	0	0	1	0	0	1	1	0	0	1	0	0	1	1	1	1	1	0	1	1	0	0	0	0	0	0	0	0	0	0	1	0
37	1	2	1	2	1	1	1	0	0	5	2	10.6	2	5	1	0	0	0	0	1	0	0	0	0	0	0	0	0	0	1	1	1	0	1	0	1	1	0	1	0	0	1	0	0	0	0	0	1	0
62	3	2	2	3	1	1	1	0	0	20	4	10.2	2	8	2	0	0	0	0	1	0	0	0	0	0	0	0	1	0	1	1	1	1	1	0	1	1	0	1	0	0	1	1	1	0	0	0	1	0
66	3	2	3	1	1	1	1	0	0	9	3	8	2	17	3	0	0	0	0	0	0	0	1	0	0	0	0	1	0	1	1	1	0	1	0	1	1	0	1	0	1	0	0	0	1	1	1	1	0
74	3	2	3	3	1	1	1	0	0	28	4	9.8	2	12	3	0	0	0	0	0	0	1	1	0	0	0	0	1	0	1	1	1	0	1	1	1	0	0	1	0	0	0	0	0	1	1	0	1	1
87	3	2	3	3	1	2	1	0	0	12	4	7	2	14	3	0	0	0	0	1	0	1	1	1	0	0	0	1	0	1	1	0	0	0	0	1	0	0	1	0	1	0	0	0	1	1	1	1	0
69	3	2	3	3	1	1	1	0	0	24	4	8.8	2	8	2	0	0	0	0	1	0	0	1	0	0	0	0	0	0	1	1	1	0	0	1	1	1	0	1	0	0	0	0	0	1	1	1	1	0
60	3	2	4	1	1	2	2	0	0	10	3	16.4	2	3	1	0	0	0	0	1	0	0	0	0	0	0	1	0	0	1	1	1	1	1	0	0	0	0	0	0	0	0	0	0	0	0	0	1	0
55	2	1	2	1	1	1	1	1	0	8	3	12.9	2	19	3	0	0	0	0	1	0	0	0	1	0	0	0	0	0	1	1	1	0	0	1	0	0	0	0	0	0	1	1	1	1	1	1	1	0
57	2	1	4	1	1	1	1	1	1	15	4	10.9	2	7	2	0	0	0	0	1	0	0	1	0	1	0	0	0	0	1	1	1	1	1	0	1	1	0	0	0	0	1	1	1	1	0	0	1	0
83	3	1	2	3	1	1	1	1	0	9	3	7	2	25	3	0	0	0	0	1	0	0	1	0	0	0	0	1	0	1	1	0	0	0	0	1	0	0	1	0	0	1	1	1	1	1	1	1	1
68	3	1	3	3	1	1	1	0	0	19	4	10.5	2	16	3	1	0	0	0	1	0	0	0	1	1	0	0	1	0	1	1	1	1	1	0	1	1	0	1	0	0	0	0	0	1	0	0	1	0
42	2	2	3	3	1	2	1	0	0	4	2	11.3	2	11	3	0	0	0	0	1	0	0	0	0	0	0	0	0	0	1	1	1	1	1	0	1	1	0	0	0	0	1	1	1	0	0	0	1	0
75	3	2	3	3	1	2	2	0	0	3	2	13.9	2	19	3	1	0	0	0	1	0	0	1	0	1	0	0	1	0	1	1	0	0	0	0	1	0	1	1	0	0	1	1	1	0	0	0	0	0
50	2	1	2	1	1	2	1	1	0	3	2	7.7	2	17	3	0	0	0	1	1	0	0	1	0	1	0	0	0	0	1	1	1	0	0	1	1	0	0	1	0	0	1	1	1	0	0	0	0	0
52	2	2	2	2	1	2	2	0	0	8	3	12.7	2	16	3	0	0	0	0	1	0	0	1	0	0	0	0	0	0	1	1	1	0	0	1	1	1	0	1	0	0	0	0	0	0	0	0	1	0
69	3	1	3	2	1	2	1	0	1	6	3	11.9	2	21	3	0	0	0	0	1	0	0	1	0	1	0	1	0	0	1	1	1	0	0	1	1	1	0	0	0	0	0	0	0	1	1	1	1	0
73	3	2	3	3	1	1	1	0	0	28	4	6	1	6	2	1	0	0	0	1	0	0	1	0	0	0	0	0	0	1	1	1	0	0	1	1	0	0	1	0	0	0	0	0	1	1	1	1	0
82	3	1	2	3	1	1	1	0	0	13	4	6.6	1	31	3	0	0	0	0	1	0	1	1	0	1	0	0	1	0	1	1	0	0	0	0	1	0	0	0	0	1	1	1	1	0	0	0	1	0
48	2	1	2	2	1	2	2	0	0	3	2	12.9	2	7	2	0	0	0	0	1	0	0	0	0	0	0	0	0	0	1	1	1	1	1	0	1	1	0	0	0	0	0	0	0	1	1	1	1	0
44	2	1	3	2	1	2	2	0	0	4	2	10	2	8	2	0	0	0	0	1	0	0	0	0	0	0	0	0	0	1	1	1	0	1	0	1	1	0	0	0	0	0	0	0	0	0	0	0	0
83	3	2	2	3	2	1	1	0	0	24	4	9.4	2	16	3	0	0	0	1	1	0	0	1	0	0	0	0	1	0	1	1	1	1	1	0	1	0	0	1	0	0	1	1	1	1	0	0	1	0
60	3	1	2	3	1	1	1	0	0	11	4	6.4	1	9	2	0	0	0	0	1	0	0	1	1	1	0	0	1	0	1	1	0	0	0	0	1	1	0	0	0	1	1	1	1	0	0	0	1	0
49	2	1	3	1	1	2	1	0	0	4	2	11.8	2	9	2	0	0	0	0	1	0	0	0	0	0	0	0	1	0	1	1	1	0	0	1	1	1	0	0	0	0	0	0	0	0	0	0	1	0
63	3	1	3	1	1	2	1	0	0	3	2	6.5	1	12	3	1	0	0	0	0	0	0	1	0	1	0	1	1	0	1	1	1	1	1	0	0	0	0	0	0	0	0	0	0	1	1	1	1	0
72	3	2	3	3	1	2	1	0	0	16	4	12	2	0	1	0	0	0	0	1	0	0	1	0	1	0	0	0	0	1	1	1	0	1	0	1	1	0	1	0	0	1	1	1	1	1	0	1	0
89	3	2	3	3	2	2	1	0	0	3	2	10	2	10	2	0	0	0	0	1	0	0	1	1	0	0	0	0	0	1	1	1	0	0	1	0	0	0	0	0	0	0	0	0	0	0	0	1	0
53	2	2	2	3	1	1	1	0	0	11	4	6.5	1	6	2	0	0	0	0	1	0	0	1	0	0	0	0	0	0	1	1	0	0	0	0	1	1	1	0	0	0	0	0	0	0	0	0	1	0
45	2	1	2	2	1	2	1	1	0	9	3	9.7	2	10	2	0	0	0	0	1	0	0	1	0	1	0	1	0	0	1	1	1	0	1	0	1	1	0	0	0	0	0	0	0	0	0	0	1	0
78	3	1	1	3	1	1	1	0	0	15	4	7.7	2	10	2	0	0	0	0	1	0	0	1	0	1	0	0	1	0	1	1	0	0	0	0	1	1	0	0	0	1	0	0	0	0	0	0	1	0
90	3	2	4	3	2	1	1	0	0	7	3	6.4	1	27	3	0	0	0	0	1	1	0	1	1	1	0	0	0	0	1	0	0	0	0	0	0	0	0	0	0	0	1	1	1	1	1	1	1	0
69	3	1	3	1	1	2	1	0	1	11	4	9.2	2	5	1	0	0	0	0	1	0	0	1	0	0	0	1	1	0	1	1	1	0	1	0	1	1	0	1	0	1	1	1	0	1	0	0	1	1
51	2	2	2	2	1	2	1	0	0	8	3	9.6	2	6	2	0	0	0	0	1	0	0	0	0	0	0	0	0	0	1	1	1	0	1	0	1	1	0	1	0	0	0	0	0	0	0	0	0	0
52	2	2	4	1	1	2	1	0	0	10	3	9.1	2	8	2	0	0	0	0	1	0	0	1	1	1	0	0	0	0	1	1	0	0	0	0	1	1	1	0	0	0	0	0	0	0	0	0	1	0
36	1	1	2	2	1	2	1	1	0	6	3	10.5	2	8	2	0	0	0	0	1	0	0	0	0	0	0	0	0	0	1	1	1	1	1	0	1	1	0	1	0	0	0	0	0	0	0	0	1	0
46	2	1	2	2	1	1	1	1	0	4	2	#NULL!	3	8	2	0	0	0	0	1	0	0	0	0	1	0	0	0	0	1	1	1	1	1	0	1	1	0	1	0	0	1	0	0	0	0	0	1	0
39	1	2	2	2	1	1	1	0	0	3	2	6.7	1	5	1	0	0	0	0	1	0	0	0	1	0	0	0	0	0	1	1	0	0	0	0	1	1	1	0	0	0	0	0	0	0	0	0	1	0
52	2	2	2	2	1	1	1	0	0	13	4	5.9	1	7	2	0	0	0	0	1	0	0	1	0	0	0	1	0	0	1	1	1	0	0	1	0	0	0	0	0	0	0	0	0	1	0	0	1	0
74	3	1	1	2	1	1	1	1	0	18	4	10.1	2	6	2	0	0	0	0	1	0	0	1	0	0	0	0	1	0	1	1	1	0	1	0	1	1	1	0	0	0	0	0	0	1	1	1	1	0
39	1	2	2	1	1	1	1	0	0	17	4	9.8	2	4	1	0	0	0	0	1	0	0	1	0	1	0	0	0	0	1	1	1	0	1	0	1	1	0	1	1	0	1	1	1	0	0	0	1	0
57	2	1	2	1	1	2	1	1	1	17	4	8.5	2	17	3	0	0	0	1	1	0	0	0	0	0	0	0	1	0	1	1	1	1	1	0	0	0	0	0	0	0	1	1	1	1	0	0	1	0
86	3	2	2	3	1	1	1	0	0	13	4	11.4	2	16	3	0	0	0	1	1	0	0	1	0	1	0	0	0	0	1	1	1	1	1	0	1	0	0	1	0	0	0	0	0	1	1	1	1	0
36	1	1	2	1	1	1	1	1	0	3	2	11.3	2	12	3	1	0	0	0	1	0	0	0	0	1	0	0	0	0	1	1	1	0	1	0	1	1	0	0	0	0	1	0	0	0	0	0	0	0
38	1	1	2	2	1	2	1	1	0	4	2	10.1	2	8	2	1	0	0	0	1	0	0	0	0	0	0	0	0	0	1	1	1	1	1	0	0	0	0	0	0	0	1	0	0	0	0	0	0	0
46	2	1	1	2	1	1	1	0	0	6	3	8.5	2	7	2	0	0	0	0	1	0	1	0	0	1	0	0	1	0	1	1	0	0	0	0	1	1	0	0	0	0	1	0	0	0	0	0	0	0
71	3	1	3	3	1	2	1	1	0	10	3	7.1	2	6	2	0	0	0	0	1	0	0	1	0	1	0	1	0	0	1	1	1	0	0	1	1	0	0	1	0	0	0	0	0	0	0	0	1	0
66	3	2	3	1	1	2	1	0	0	15	4	11.4	2	11	3	0	0	0	0	1	0	0	0	1	1	0	1	1	0	1	1	1	1	1	0	1	0	0	1	0	0	1	1	1	1	1	1	0	0
66	3	2	4	1	1	2	1	0	0	23	4	#NULL!	3	7	2	0	0	0	0	1	0	0	1	0	0	0	0	1	0	1	1	1	1	1	0	1	1	0	0	0	0	1	1	1	0	0	0	1	0
28	1	2	1	3	1	1	1	0	0	4	2	7.1	2	7	2	0	0	0	0	1	0	0	0	0	1	0	0	0	0	1	1	1	0	0	1	0	0	0	0	0	0	1	0	0	0	0	0	0	0
61	3	2	3	3	1	1	2	0	0	11	4	7.9	2	7	2	1	0	0	0	1	0	0	1	0	1	0	0	0	0	1	1	1	0	1	0	1	1	0	1	0	0	0	0	0	1	1	1	1	0
67	3	2	4	3	1	1	1	0	0	23	4	6.2	1	6	2	0	0	0	0	1	0	0	1	0	1	0	1	0	0	1	1	1	0	0	1	1	1	0	0	0	0	0	0	0	1	0	0	1	0
64	3	2	2	3	1	1	1	0	0	5	2	9.1	2	7	2	0	0	0	0	0	0	0	1	0	1	0	0	0	0	1	1	1	0	1	0	1	1	0	1	0	0	0	0	0	1	1	1	1	0
56	2	1	2	2	1	1	1	0	0	18	4	13	2	11	3	0	0	0	0	1	0	0	0	0	1	0	0	1	0	1	1	1	0	1	0	1	1	0	1	0	0	0	0	0	0	0	0	1	0
59	2	1	3	2	1	1	2	1	0	7	3	13.1	2	4	1	1	0	0	0	1	0	0	1	0	0	0	0	1	0	1	1	1	1	1	0	1	0	0	1	0	0	0	0	0	0	0	0	1	0
75	3	1	3	3	1	2	1	0	0	7	3	8.2	2	15	3	0	0	0	0	1	0	0	1	0	1	0	0	1	0	1	1	1	0	0	1	1	0	0	1	0	0	0	0	0	1	1	1	1	0
71	3	1	2	3	1	1	1	0	0	18	4	10.4	2	19	3	0	0	0	0	0	0	0	1	0	0	0	0	1	0	1	1	1	0	1	0	1	1	0	1	0	0	0	0	0	0	0	0	1	0
53	2	1	2	2	1	1	1	1	0	12	4	5.7	1	13	3	1	0	0	0	1	0	1	0	0	1	0	0	0	0	1	1	1	0	0	1	0	0	0	0	0	0	1	1	0	0	0	0	0	0
65	3	2	3	3	2	1	1	0	0	10	3	5.3	1	7	2	0	0	0	0	1	0	0	1	0	1	0	1	0	0	1	0	0	0	0	0	0	0	0	0	0	0	1	1	1	0	0	0	1	0
78	3	2	2	2	1	2	1	0	0	7	3	9.4	2	15	3	0	0	0	0	0	0	0	1	1	1	0	0	0	0	1	1	1	1	1	0	0	0	0	0	0	0	1	0	0	0	0	0	1	1
74	3	1	2	3	1	1	1	0	0	11	4	8.2	2	15	3	0	0	0	0	1	0	0	1	0	1	0	0	0	0	1	1	1	0	0	1	1	0	0	1	0	0	0	0	0	1	1	1	1	0
74	3	2	4	3	1	2	1	0	0	22	4	6.3	1	15	3	0	0	0	0	1	0	1	0	0	1	0	0	0	0	1	1	0	0	0	0	1	0	0	0	0	1	1	1	1	1	0	0	1	0
80	3	1	3	3	1	2	1	0	0	23	4	11.7	2	8	2	0	0	0	0	1	0	0	1	0	0	0	0	1	0	1	1	1	1	1	0	1	0	0	1	0	0	0	0	0	1	1	1	1	1
69	3	2	3	1	1	1	1	0	0	13	4	10	2	9	2	0	0	0	0	1	0	0	1	0	0	0	0	0	0	1	1	1	1	1	0	1	1	0	0	0	0	0	0	0	1	1	1	1	0
61	3	2	3	3	1	1	1	0	0	15	4	8.5	2	7	2	0	0	0	0	1	0	0	0	0	0	0	0	0	0	1	1	1	0	0	1	1	0	0	1	0	0	0	0	0	1	1	1	1	0
76	3	2	3	1	1	1	1	0	0	16	4	10.4	2	13	3	0	0	0	0	1	0	0	1	0	1	0	0	0	0	1	1	1	0	1	0	1	1	0	1	0	1	1	1	0	0	0	0	0	0
66	3	2	4	3	1	1	1	0	0	18	4	8.3	2	16	3	0	0	0	0	1	0	0	1	0	0	0	1	0	0	1	1	1	0	0	1	1	1	0	0	0	0	0	0	0	1	1	1	1	0
55	2	2	2	3	1	1	1	0	0	3	2	10	2	13	3	0	0	0	0	1	0	0	0	0	0	0	0	0	0	1	1	1	1	1	0	1	1	0	0	0	0	0	0	0	0	0	0	1	0
43	2	1	1	2	1	1	1	0	0	3	2	8.7	2	8	2	0	0	0	0	1	0	0	0	0	1	0	0	0	0	1	1	1	1	1	0	0	0	0	0	0	0	0	0	0	0	0	0	1	0
57	2	2	2	3	1	2	1	0	0	8	3	6	1	11	3	0	0	0	0	1	0	0	1	0	1	0	1	0	0	1	1	0	0	0	0	1	0	0	0	0	1	0	0	0	1	0	0	0	0
69	3	2	3	1	1	2	2	0	0	13	4	#NULL!	3	14	3	0	0	0	0	0	0	0	0	0	1	0	0	0	0	1	1	1	0	0	1	1	0	0	1	0	0	1	0	0	0	0	0	0	0
50	2	2	1	2	1	1	1	0	0	13	4	8	2	7	2	0	0	0	0	1	0	0	0	0	1	0	0	1	0	1	1	1	0	1	0	1	1	0	1	0	0	0	0	0	0	0	0	0	0
73	3	1	3	3	2	1	1	1	0	9	3	10.1	2	14	3	0	0	0	0	1	0	0	1	0	1	0	1	1	0	1	1	0	0	0	0	1	1	0	0	0	0	0	0	0	1	1	1	1	0
64	3	2	3	3	1	2	1	0	0	13	4	6.3	1	11	3	0	0	0	0	1	0	0	1	0	1	0	1	1	0	1	1	0	0	0	0	1	1	1	0	0	0	1	1	1	1	1	0	1	0
57	2	2	4	1	1	2	2	0	0	6	3	9.7	2	7	2	0	0	0	0	1	0	0	1	0	1	0	0	0	0	1	1	1	0	1	0	1	0	0	0	0	1	0	0	0	1	1	1	1	0
75	3	2	2	3	1	1	1	0	0	13	4	8.2	2	9	2	0	0	0	0	1	0	0	0	0	0	0	1	1	0	1	1	1	0	0	1	1	1	0	1	0	0	0	0	0	0	0	0	1	0
45	2	1	2	1	1	1	1	1	0	12	4	5.6	1	6	2	0	0	0	0	1	0	0	1	0	1	0	0	0	0	1	1	0	0	0	0	1	1	0	1	0	0	0	0	0	0	0	0	1	0
67	3	2	2	3	1	1	1	0	0	13	4	11.4	2	11	3	0	0	0	0	1	0	0	1	0	0	0	0	0	0	1	1	1	0	1	0	1	0	0	1	0	1	0	0	0	0	0	0	1	0
65	3	1	2	2	1	1	1	1	1	15	4	7.3	2	7	2	0	0	0	0	0	0	0	1	0	0	0	0	0	0	1	1	0	0	0	0	1	1	1	1	0	0	1	0	0	0	0	0	0	0
66	3	1	3	1	1	2	2	0	0	8	3	8	2	8	2	0	0	0	0	1	0	0	1	1	1	0	1	0	0	1	1	1	0	0	1	1	1	0	0	0	0	0	0	0	0	0	0	1	0
57	2	1	3	2	1	2	2	0	0	12	4	11.1	2	8	2	0	0	0	0	1	0	1	1	0	0	0	0	1	0	1	1	1	1	1	0	0	0	0	0	0	0	0	0	0	0	0	0	1	0
50	2	1	2	1	1	1	1	0	0	16	4	9.1	2	8	2	0	0	0	0	0	0	0	0	0	1	0	0	0	0	1	1	1	0	1	0	1	1	0	1	0	0	0	0	0	0	0	0	0	0
58	2	1	2	2	1	1	1	0	0	16	4	6.7	1	10	2	0	0	0	0	1	0	0	1	0	0	0	1	1	0	1	1	1	0	1	0	1	1	0	0	0	1	1	1	1	1	1	1	1	0
40	2	1	1	2	2	1	1	0	0	8	3	7.4	2	7	2	0	0	0	0	1	0	0	1	0	1	0	0	0	0	1	1	0	0	0	0	1	1	0	0	0	0	1	1	1	0	0	0	1	0
44	2	1	2	1	1	1	1	0	0	10	3	6.5	1	7	2	0	0	0	0	1	0	1	1	0	0	0	0	0	0	1	1	1	0	1	0	1	1	0	0	1	0	0	0	0	0	0	0	1	0
84	3	1	3	1	1	2	1	0	0	9	3	10.4	2	12	3	0	0	0	0	1	0	0	0	1	1	0	0	0	0	1	1	1	1	1	0	1	0	0	1	0	0	0	0	0	1	1	1	1	0
68	3	2	2	3	2	1	1	0	0	11	4	#NULL!	3	11	3	0	0	0	0	1	0	0	1	1	0	0	0	0	0	1	1	1	1	0	0	0	0	0	0	0	0	1	1	1	1	1	0	1	1
54	2	2	2	2	1	2	1	0	0	15	4	10.6	2	10	2	0	0	0	0	1	0	0	0	1	1	0	0	0	0	1	1	1	0	1	0	1	1	0	0	0	0	0	0	0	0	0	0	1	0
47	2	1	2	2	1	2	2	0	0	3	2	11.1	2	5	1	0	0	0	0	1	0	0	0	0	0	0	0	0	0	1	1	1	1	1	0	0	0	0	0	0	0	0	0	0	0	0	0	1	0
36	1	2	2	1	1	2	1	0	0	4	2	6.8	1	4	1	0	0	0	0	0	0	0	0	0	0	0	0	1	0	1	1	1	1	1	0	0	0	0	0	0	0	0	0	0	0	0	0	0	0
55	2	1	1	2	1	1	1	1	0	12	4	9.1	2	6	2	0	0	0	0	1	0	0	1	0	0	0	0	1	0	0	0	0	0	0	0	0	0	0	0	0	0	0	0	0	0	0	0	0	0
47	2	1	2	2	1	2	1	0	0	8	3	10.1	2	9	2	0	0	0	0	1	0	0	1	0	0	0	0	1	0	1	1	1	1	1	0	1	1	0	1	0	0	0	0	0	1	1	1	0	0
78	3	2	3	3	2	1	1	0	0	23	4	8.6	2	10	2	0	0	0	0	1	0	0	0	0	1	0	1	0	0	1	1	0	0	0	0	1	1	0	1	0	0	0	0	0	1	1	1	1	0
48	2	2	2	2	1	2	1	0	0	12	4	11.7	2	29	3	0	0	0	0	1	1	0	0	0	0	0	0	1	0	1	1	1	0	0	1	1	0	0	1	0	0	0	0	0	1	1	1	1	0
57	2	2	3	1	1	2	1	0	0	11	4	11.2	2	12	3	0	0	0	0	1	0	0	0	0	0	0	0	0	0	1	1	1	0	0	1	1	0	0	1	0	0	0	0	0	1	0	0	1	0
71	3	2	3	3	1	2	1	0	0	3	2	14.9	2	14	3	0	0	0	0	1	0	0	0	0	0	0	1	0	0	1	1	1	0	1	0	1	1	1	0	0	0	0	0	0	1	1	1	1	0
73	3	1	3	3	1	2	2	0	0	4	2	7	2	12	3	0	0	0	0	1	0	0	1	0	1	0	0	0	0	1	1	0	0	0	0	1	0	0	1	0	0	0	0	0	1	1	1	1	0
88	3	1	3	1	2	2	1	0	0	25	4	15.3	2	18	3	0	0	0	0	1	0	0	1	1	0	1	0	0	0	1	1	1	1	1	0	1	0	0	1	0	0	1	1	1	1	1	1	1	0
65	3	1	2	2	1	2	1	1	1	15	4	12.5	2	10	2	0	0	0	0	1	0	0	0	0	0	0	0	0	0	1	1	1	1	1	0	1	1	0	1	0	0	0	0	0	1	1	1	1	0
51	2	2	4	1	1	2	2	0	0	5	2	12	2	12	3	0	0	0	0	1	0	0	0	0	0	0	0	0	0	1	1	1	1	1	0	1	0	0	1	0	0	0	0	0	0	0	0	0	0
82	3	1	2	3	1	1	1	0	0	23	4	8.3	2	14	3	0	0	0	0	1	0	0	1	0	1	0	0	0	0	1	1	1	1	1	0	1	0	0	1	0	0	1	0	0	0	0	0	1	0
69	3	2	4	1	1	2	1	0	0	16	4	8.4	2	19	3	0	0	0	0	1	0	0	1	0	1	0	1	0	0	1	1	1	1	1	0	0	0	0	0	0	0	0	0	0	0	0	0	1	0
72	3	2	3	3	1	1	1	0	0	36	4	10	2	10	2	0	0	0	0	1	0	0	1	0	0	0	0	1	0	1	1	1	0	0	1	0	0	0	0	0	0	0	0	0	1	0	0	1	0
71	3	2	2	3	1	1	1	0	0	6	3	#NULL!	3	11	3	0	0	0	0	1	0	0	1	0	0	0	1	0	0	0	0	0	0	0	0	0	0	0	0	0	0	0	0	0	1	0	0	0	0
54	2	2	3	2	1	1	1	0	0	5	2	11.6	2	9	2	0	0	0	0	1	0	0	1	1	1	0	0	1	0	1	1	1	0	1	0	1	1	0	1	0	0	0	0	0	0	0	0	1	0
54	2	2	2	2	1	1	1	0	0	14	4	6.6	1	9	2	0	0	0	0	1	1	0	1	0	0	0	0	0	0	1	1	1	0	0	1	1	0	0	1	0	0	0	0	0	1	0	0	1	0
51	2	2	3	3	1	2	1	0	0	7	3	7.3	2	9	2	0	0	0	0	0	0	1	0	0	0	0	0	0	0	1	1	1	0	0	1	1	1	0	0	0	0	0	0	0	0	0	0	0	0
65	3	2	1	2	1	1	1	0	0	8	3	8.3	2	3	1	0	0	0	0	1	0	0	1	0	0	0	0	0	0	1	1	0	0	0	0	1	1	0	1	0	0	1	0	0	1	1	1	1	0
89	3	1	3	3	2	1	2	0	0	3	2	10.4	2	11	3	0	0	0	0	1	0	0	1	1	0	0	0	1	0	1	1	1	0	0	1	1	0	0	1	0	0	1	0	0	1	0	0	1	0
47	2	1	2	2	1	1	1	0	0	7	3	9	2	7	2	0	0	0	0	1	0	0	0	0	0	0	0	0	0	1	1	1	0	1	0	1	0	1	1	0	0	0	0	0	0	0	0	0	0
62	3	1	3	1	1	2	1	1	1	18	4	7.7	2	9	2	0	0	0	0	1	0	0	1	0	1	0	0	0	0	1	1	1	0	0	1	1	0	0	1	0	0	1	0	0	0	0	0	1	0
37	1	1	3	2	2	2	2	0	0	3	2	10.1	2	9	2	0	0	0	0	1	0	0	0	0	1	0	0	0	0	1	1	1	1	1	0	1	1	0	0	0	0	0	0	0	1	0	0	1	0
41	2	1	3	1	1	2	1	0	0	4	2	8.9	2	8	2	1	0	0	0	1	0	0	1	0	1	0	0	0	0	1	1	1	1	1	0	0	0	0	0	0	0	1	0	0	0	0	0	1	0
60	3	1	3	1	2	1	1	0	0	13	4	7.6	2	22	3	0	0	0	1	1	0	0	0	0	0	0	0	0	0	1	1	0	0	0	0	1	0	0	1	1	1	0	0	0	1	0	0	0	0
40	2	1	2	1	1	2	2	0	0	4	2	14.4	2	6	2	0	0	0	0	1	0	0	0	0	0	0	0	1	0	1	1	1	1	1	0	1	1	0	0	0	0	0	0	0	0	0	0	1	0
84	3	1	4	3	1	1	1	1	1	3	2	12.4	2	13	3	0	0	0	0	1	0	0	1	0	1	0	1	0	0	1	1	1	0	1	0	1	0	0	1	0	1	1	1	1	1	1	0	1	1
30	1	1	1	3	1	1	1	0	0	3	2	12.3	2	9	2	0	0	0	0	0	0	0	0	0	0	0	0	0	0	1	1	1	0	0	1	1	1	0	1	0	0	0	0	0	0	0	0	1	0
71	3	2	2	1	1	2	1	0	0	13	4	8.3	2	10	2	0	0	0	0	0	0	0	1	1	0	0	0	0	0	1	1	1	0	1	0	1	1	0	1	0	1	0	0	0	0	0	0	1	0
65	3	2	2	3	1	1	1	0	0	33	4	9.9	2	7	2	0	0	0	0	1	0	0	1	0	0	0	1	0	0	1	1	1	0	1	0	1	1	0	1	0	1	0	0	0	1	0	0	1	0
48	2	1	2	2	1	2	1	0	0	13	4	11.7	2	10	2	0	0	0	0	1	0	0	0	0	0	0	0	0	0	1	1	1	1	1	0	0	0	0	0	0	0	0	0	0	0	0	0	1	0
54	2	2	2	1	1	1	1	0	0	3	2	8.1	2	8	2	0	0	0	0	1	0	0	1	0	1	0	0	0	0	1	1	0	0	0	0	1	1	0	1	0	0	1	0	0	0	0	0	1	1
62	3	1	3	1	1	1	2	1	0	9	3	8.5	2	17	3	0	0	0	0	0	0	0	1	0	1	0	0	0	0	1	1	0	0	0	0	1	1	1	1	0	0	1	1	1	1	1	1	1	0
66	3	1	2	3	1	1	1	0	0	12	4	8.8	2	9	2	0	0	0	0	1	0	0	0	0	1	0	0	0	0	1	1	1	0	1	0	1	0	0	1	0	1	1	1	1	1	1	1	1	1
65	3	2	3	3	1	2	1	0	0	10	3	9	2	13	3	0	0	0	0	1	0	0	1	0	1	1	0	0	0	1	1	1	1	1	0	1	0	0	1	0	0	0	0	0	1	0	0	1	0
67	3	2	4	1	1	2	1	0	0	13	4	11.1	2	4	1	0	0	0	0	1	0	0	1	0	0	0	1	0	0	1	1	1	1	1	1	1	1	0	1	0	0	0	0	0	0	0	0	1	0
66	3	1	3	1	1	2	1	0	0	9	3	6.7	1	14	3	0	0	0	0	1	0	0	1	0	1	0	0	0	0	1	1	0	0	0	0	1	1	0	0	0	1	1	1	1	1	0	0	1	1
63	3	2	4	1	1	2	1	0	0	17	4	7.7	2	13	3	0	0	0	0	1	0	0	1	0	1	1	1	1	0	1	1	1	1	0	1	1	0	0	1	0	0	0	0	0	0	0	0	0	0
35	1	1	2	1	1	2	1	0	0	3	2	11.5	2	11	3	0	0	0	0	1	0	0	1	0	1	0	1	0	0	1	1	1	0	1	0	1	1	0	1	0	0	0	0	0	0	0	0	1	0
86	3	1	3	3	1	1	1	1	0	23	4	7.9	2	7	2	0	0	0	0	0	0	0	1	1	0	0	1	0	0	1	1	1	0	0	1	1	0	0	1	0	0	0	0	0	1	1	0	0	0
64	3	1	3	1	1	1	1	0	1	5	2	11.5	2	5	1	0	0	0	0	0	0	0	1	0	0	0	0	0	0	1	1	1	0	0	1	1	1	0	0	0	0	0	0	0	1	1	1	1	0
70	3	2	3	3	1	1	1	0	0	5	2	6.9	1	24	3	0	0	0	0	0	0	0	1	0	1	0	1	0	0	1	1	1	1	0	0	1	0	1	0	0	0	1	1	0	0	0	0	1	0
42	2	2	2	2	1	2	1	0	0	5	2	5.8	1	4	1	0	0	0	0	0	1	0	0	0	0	0	0	1	0	0	0	0	0	0	0	0	0	0	0	0	0	0	0	0	0	0	0	0	0
27	1	1	2	1	2	2	1	0	0	4	2	8.5	2	8	2	1	0	0	0	1	0	0	0	0	1	0	0	0	0	1	1	1	1	1	0	1	1	0	1	0	0	1	0	0	1	0	0	1	0
45	2	1	2	2	1	1	1	1	1	6	3	9.2	2	6	2	0	0	0	0	1	0	0	1	0	1	0	1	0	0	1	1	1	1	1	0	0	0	0	0	0	0	0	0	0	0	0	0	1	0
68	3	2	4	3	1	2	2	0	0	8	3	12.4	2	6	2	0	0	0	0	1	0	0	0	1	0	0	1	0	0	1	1	1	1	1	0	1	0	0	1	0	0	0	0	0	1	0	0	1	0
61	3	1	2	3	1	1	2	0	0	11	4	9.5	2	2	1	0	0	0	0	1	0	0	1	1	0	0	0	0	0	1	1	1	0	0	1	0	0	0	0	0	0	0	0	0	1	0	0	1	0
85	3	1	1	3	1	1	1	0	0	3	2	13.8	2	12	3	0	0	0	0	0	0	1	1	0	0	0	0	1	0	1	1	1	1	1	1	1	0	0	0	0	1	1	0	0	1	1	0	1	1
78	3	2	4	3	2	1	1	0	0	18	4	8.6	2	6	2	0	0	0	0	1	0	0	1	0	1	0	0	0	0	1	1	1	0	1	0	1	0	0	1	0	1	0	0	0	1	1	1	1	1
68	3	2	4	1	2	1	1	0	0	6	3	8.9	2	9	2	0	0	0	0	1	0	0	1	1	1	0	1	1	0	1	1	0	0	0	0	1	0	1	1	0	0	1	1	1	1	0	0	1	1
42	2	2	2	1	1	2	2	0	0	3	2	11.4	2	4	1	0	0	0	0	1	0	0	0	0	1	0	0	0	0	1	1	1	1	1	0	1	1	0	0	0	0	0	0	0	0	0	0	1	0
68	3	1	1	3	1	1	1	1	0	3	2	12.5	2	7	2	0	0	0	0	1	0	0	1	0	1	0	0	0	0	1	1	1	0	1	0	1	1	0	0	0	1	0	0	0	1	1	1	1	0
63	3	1	4	3	1	1	1	0	0	13	4	7.8	2	7	2	0	0	0	0	1	0	0	1	0	0	0	1	0	0	1	1	0	0	0	0	1	1	0	1	0	0	0	0	0	1	1	1	1	0
55	2	1	3	2	1	2	1	0	0	4	2	8.4	2	7	2	0	0	0	0	1	0	0	1	0	0	0	1	0	0	1	1	1	0	1	0	1	1	0	0	0	1	0	0	0	1	0	0	1	0
67	3	1	3	3	1	2	1	1	0	13	4	6.5	1	8	2	0	0	0	0	1	0	0	1	0	0	0	0	0	0	1	1	1	0	0	1	1	0	0	1	0	0	1	0	0	1	1	1	1	1
63	3	2	3	2	1	2	1	0	0	7	3	6.7	1	11	3	1	0	0	0	1	1	0	1	0	0	0	1	0	0	1	1	1	0	0	1	1	1	0	0	0	0	0	0	0	1	1	1	1	0
44	2	1	3	2	1	1	1	0	0	7	3	6.2	1	12	3	0	0	0	0	0	0	0	1	1	1	0	0	0	0	1	1	0	0	0	0	1	1	0	0	0	0	0	0	0	1	1	1	1	0
54	2	1	3	1	1	2	2	0	0	7	3	12.3	2	7	2	0	0	0	0	1	0	0	0	0	0	0	0	0	0	1	1	1	1	1	0	1	1	0	1	0	0	0	0	0	0	0	0	1	0
55	2	2	2	2	1	2	2	0	0	5	2	13.4	2	11	3	0	0	0	0	1	0	1	1	0	1	0	0	0	0	1	1	0	0	0	0	1	1	0	0	0	0	0	0	0	1	0	0	0	0
67	3	2	3	1	1	2	1	0	0	13	4	10.1	2	14	3	0	0	0	0	1	0	0	1	1	1	0	0	0	0	1	1	1	0	0	1	1	1	0	1	0	0	1	1	1	1	1	1	1	0
67	3	2	3	3	1	2	1	0	0	13	4	11.1	2	11	3	0	0	0	0	1	0	0	1	0	1	0	1	1	0	1	1	1	0	0	1	1	0	0	1	0	0	0	0	0	1	1	1	1	0
79	3	1	4	1	1	1	1	0	0	15	4	6.9	1	10	2	0	0	0	0	1	0	0	0	0	0	0	0	0	0	1	1	0	0	0	0	1	0	0	1	0	0	0	0	0	0	0	0	1	0
44	2	1	4	1	1	2	1	0	0	3	2	11.9	2	25	3	0	0	0	0	0	0	0	0	0	1	0	0	0	0	1	1	1	1	1	0	0	0	0	0	0	0	0	0	0	0	0	0	0	0
71	3	2	4	1	1	2	1	0	0	19	4	7.7	2	11	3	0	0	0	0	1	0	0	1	0	0	0	0	0	0	1	1	0	0	0	0	1	1	0	1	0	1	0	0	0	1	0	0	1	0
72	3	2	3	3	1	1	1	0	0	15	4	6.4	1	9	2	0	0	0	0	1	0	0	1	0	1	0	1	0	0	1	1	0	0	0	0	1	1	0	1	0	0	0	0	0	0	0	0	1	0
45	2	1	2	2	1	1	1	0	0	4	2	7.1	2	5	1	0	0	0	0	0	0	0	1	0	0	0	0	0	0	1	1	0	0	0	0	1	0	1	0	0	0	0	0	0	0	0	0	0	0
63	3	1	2	2	1	1	1	1	1	23	4	8.4	2	17	3	1	0	0	0	1	0	0	0	0	0	0	0	1	0	1	1	1	1	1	0	0	0	0	0	0	0	1	0	0	0	0	0	1	0
79	3	2	3	3	2	1	1	0	0	9	3	9.4	2	13	3	0	0	0	0	1	1	0	1	0	0	0	1	0	0	1	1	1	1	1	0	0	0	0	0	0	0	1	1	1	1	0	0	1	0
67	3	1	3	3	1	2	1	0	0	4	2	13.7	2	12	3	0	0	0	0	1	0	0	1	0	0	0	0	0	0	1	1	0	0	0	0	1	1	0	1	0	0	1	0	0	0	0	0	1	0
85	3	2	4	3	2	1	1	0	0	3	2	7.4	2	20	3	0	0	0	0	1	0	0	1	1	0	0	0	0	0	1	1	0	0	0	0	1	0	0	1	0	1	0	0	0	0	0	0	1	1
64	3	2	2	3	1	1	1	0	0	13	4	14.4	2	14	3	0	0	0	1	1	0	0	1	0	0	0	0	1	0	1	1	1	1	1	0	1	0	0	1	0	0	1	0	0	1	1	1	1	0
71	3	2	3	3	1	1	1	0	0	23	4	9	2	4	1	0	0	0	0	1	0	0	1	0	0	0	0	1	0	1	1	1	1	1	0	1	1	0	1	1	0	0	0	0	1	1	1	1	0
56	2	1	2	3	1	1	1	0	0	11	4	10.3	2	6	2	1	0	0	0	0	0	0	1	0	1	0	0	0	0	1	1	1	1	1	0	0	0	0	0	0	0	1	0	0	1	0	0	1	0
63	3	2	3	3	1	2	2	0	0	13	4	9.9	2	12	3	0	0	0	0	1	0	0	1	0	0	0	0	0	0	1	1	1	0	0	1	1	1	0	1	0	0	0	0	0	1	0	0	1	0
71	3	1	4	1	1	2	2	0	0	13	4	11.7	2	9	2	0	0	0	0	1	0	0	0	0	0	0	1	1	0	1	1	1	0	0	1	1	0	0	1	0	0	1	1	1	0	0	0	1	0
90	3	1	3	3	2	1	1	0	1	11	4	6.7	1	11	3	0	0	0	0	1	0	0	1	0	1	0	0	0	0	1	1	0	0	0	0	1	0	1	0	0	0	0	0	0	1	1	1	1	1
87	3	1	3	3	1	1	1	0	0	21	4	8.1	2	8	2	0	0	0	0	1	0	0	1	0	0	0	1	0	0	1	1	1	0	1	0	1	0	0	1	0	1	0	0	0	1	1	1	1	0
57	2	1	2	2	1	1	1	0	0	6	3	10.4	2	6	2	0	0	0	0	0	0	0	0	0	1	0	0	0	0	1	1	1	0	1	0	1	1	0	0	0	1	0	0	0	0	0	0	1	0
54	2	2	4	1	1	2	2	0	0	3	2	10.7	2	8	2	0	0	0	0	1	0	0	0	0	0	0	0	0	0	1	1	0	0	0	0	1	1	1	1	0	0	0	0	0	0	0	0	1	0
88	3	1	3	1	2	1	1	0	0	11	4	9.1	2	15	3	0	0	0	0	0	0	0	1	0	0	1	0	0	0	1	1	1	0	0	1	1	0	0	1	0	0	1	1	1	1	1	1	1	0
61	3	2	3	2	1	1	2	0	0	12	4	13	2	53	3	0	0	0	0	1	0	0	0	0	0	0	0	0	0	1	1	1	1	1	0	1	1	0	1	0	0	0	0	0	0	0	0	1	0
28	1	1	2	3	2	1	1	1	0	4	2	10.9	2	11	3	0	0	0	0	1	0	0	0	0	0	0	1	0	0	1	1	1	1	1	0	1	1	0	1	0	0	0	0	0	1	0	0	1	0
72	3	1	3	3	1	1	1	1	0	9	3	6.7	1	8	2	0	0	0	0	1	0	0	1	1	0	0	0	0	0	1	1	1	0	1	1	1	0	0	1	0	0	1	1	1	1	1	1	1	0
68	3	1	4	3	1	2	1	1	1	21	4	6.5	1	11	3	0	0	0	0	1	0	0	1	0	0	0	0	0	0	1	1	1	0	1	0	1	0	0	1	0	1	1	0	0	1	1	1	1	0
57	2	2	3	3	1	2	1	0	0	9	3	10.5	2	11	3	0	0	0	0	1	0	0	0	0	0	0	0	1	0	1	1	1	1	1	0	1	0	0	1	0	0	0	0	0	0	0	0	1	0
45	2	2	2	2	1	1	1	0	0	4	2	7.3	2	9	2	0	0	0	0	1	0	0	0	0	0	0	0	0	0	1	1	1	0	1	0	1	1	0	0	0	0	0	0	0	0	0	0	1	0
60	3	2	3	1	1	2	1	0	0	23	4	11.1	2	7	2	0	0	0	0	1	0	0	0	0	0	0	0	0	0	1	1	1	1	1	0	1	1	0	1	0	0	0	0	0	1	0	0	1	0
64	3	1	3	1	1	2	1	0	0	13	4	#NULL!	3	6	2	1	0	0	0	1	0	1	0	0	0	0	0	0	0	1	1	1	1	1	0	1	1	0	1	0	0	0	0	0	1	1	1	1	0
35	1	1	2	2	1	1	1	0	0	3	2	12.3	2	7	2	0	0	0	0	1	0	0	0	0	0	0	0	0	0	1	1	1	0	1	0	1	1	0	1	0	0	0	0	0	0	0	0	0	0
59	2	2	3	1	1	2	1	0	0	3	2	10.9	2	7	2	0	0	0	0	0	0	0	0	0	0	0	1	1	0	1	1	1	1	1	0	1	0	0	1	0	0	0	0	0	0	0	0	1	0
65	3	1	2	3	1	2	1	0	0	13	4	9.1	2	12	3	1	0	0	0	1	0	0	1	0	1	0	0	1	0	1	1	1	1	1	0	0	0	0	0	0	0	0	0	0	1	0	0	1	0
72	3	1	4	1	1	2	2	0	0	13	4	8.6	2	5	1	0	0	0	0	1	0	0	0	0	0	0	0	1	0	1	1	0	0	0	0	1	0	0	0	0	1	1	0	0	1	1	1	0	0
55	2	2	3	3	1	1	2	0	0	11	4	13.6	2	8	2	0	0	0	0	1	0	0	0	1	1	0	0	0	0	1	1	1	1	1	0	1	1	0	1	0	0	0	0	0	0	0	0	1	0
63	3	1	3	3	1	2	1	0	0	10	3	11.5	2	7	2	0	0	0	0	1	0	0	0	0	1	0	0	0	0	1	1	1	1	1	0	0	0	0	0	0	0	0	0	0	0	0	0	1	0
52	2	2	3	1	1	2	2	0	0	4	2	9.3	2	6	2	0	0	0	0	1	0	0	0	0	0	0	0	0	0	1	1	0	0	0	0	1	1	1	1	0	0	0	0	0	1	0	0	1	0
65	3	1	3	1	1	1	1	0	0	16	4	10.7	2	10	2	0	0	0	0	1	0	0	0	0	0	0	0	1	0	1	1	1	0	0	1	1	0	0	1	0	0	0	0	0	1	1	1	0	0
29	1	2	2	1	1	2	2	0	0	4	2	6.2	1	3	1	0	0	0	0	0	0	0	0	0	0	0	0	0	0	1	1	1	1	1	0	0	0	0	0	0	0	0	0	0	0	0	0	0	0
42	2	1	3	1	1	2	2	1	1	3	2	11.1	2	4	1	0	0	0	0	0	0	0	0	0	1	0	0	0	0	1	1	1	1	1	0	1	0	0	1	0	0	1	0	0	0	0	0	0	0
50	2	1	3	1	2	2	2	1	1	4	2	6.3	1	7	2	0	0	0	0	1	0	0	0	0	0	0	1	0	0	1	1	0	0	0	0	1	1	0	1	0	0	0	0	0	1	0	0	0	0
62	3	1	4	3	1	1	1	0	0	8	3	11	2	8	2	0	0	0	0	1	0	0	1	0	1	0	0	0	0	1	1	1	0	1	0	1	0	0	0	0	1	0	0	0	1	0	0	1	0
82	3	1	2	3	1	1	1	0	0	11	4	7.3	2	9	2	0	0	0	0	1	0	1	0	0	0	0	0	0	0	1	1	1	0	1	0	1	0	0	1	0	1	0	0	0	1	1	1	1	0
55	2	1	2	2	1	1	1	0	0	5	2	8.9	2	5	1	0	0	0	0	1	0	1	0	0	0	0	1	0	0	1	1	0	0	0	0	1	0	0	1	0	0	0	0	0	1	1	0	1	0
63	3	2	4	1	1	1	1	0	0	17	4	11.6	2	9	2	0	0	0	0	1	0	0	1	0	1	0	0	1	0	1	1	1	1	1	0	1	0	0	1	0	0	0	0	0	1	0	0	1	0
69	3	2	3	3	1	1	1	0	0	23	4	10.3	2	20	3	1	0	0	0	1	0	0	1	0	0	0	0	0	0	1	1	1	0	0	1	0	0	0	0	0	0	1	1	1	1	1	1	1	1
62	3	1	4	3	1	1	1	0	0	3	2	#NULL!	3	9	2	0	0	0	0	1	0	0	1	0	1	0	0	0	0	1	1	1	1	1	0	0	0	0	0	0	0	0	0	0	0	0	0	1	0
52	2	1	2	1	1	1	1	0	0	3	2	11	2	6	2	0	0	0	0	0	0	0	0	0	1	0	0	0	0	1	1	1	1	1	0	1	1	0	1	0	0	1	1	1	1	1	1	1	0
80	3	2	4	3	1	1	1	0	0	13	4	6.4	1	8	2	0	0	0	0	0	0	0	1	0	0	0	0	0	0	1	1	0	0	0	0	1	1	0	1	0	0	0	0	0	1	0	0	1	0
56	2	1	3	2	1	1	2	1	0	3	2	14.2	2	8	2	0	0	0	0	1	0	0	1	0	0	0	0	0	0	1	1	1	0	0	1	1	1	0	0	0	0	0	0	0	1	1	1	1	1
55	2	2	2	2	1	1	1	0	0	3	2	10.8	2	9	2	0	0	0	0	1	0	0	1	0	1	0	0	0	0	1	1	1	0	1	0	1	0	0	1	0	1	0	0	0	0	0	0	1	1
74	3	2	3	3	2	2	1	0	0	23	4	8.6	2	7	2	0	0	0	0	1	0	0	1	0	1	0	1	1	0	1	1	1	0	0	1	1	1	0	1	0	0	1	0	0	1	1	1	1	0
51	2	2	2	2	2	1	1	0	0	3	2	10.1	2	14	3	0	0	0	0	1	0	0	1	0	0	0	0	0	0	1	1	0	0	0	0	1	1	0	1	0	0	0	0	0	0	0	0	1	0
52	2	1	1	2	1	1	1	0	0	11	4	9.1	2	14	3	0	0	0	0	1	0	0	1	0	1	0	0	0	0	1	1	0	0	0	0	1	1	1	0	0	0	1	1	1	0	0	0	1	0
50	2	1	2	1	1	1	1	0	0	4	2	10.8	2	12	3	1	0	0	0	1	0	0	1	0	0	0	0	0	0	1	1	1	0	1	0	1	1	1	0	0	0	0	0	0	0	0	0	1	0
67	3	1	1	3	1	2	1	0	0	13	4	6.8	1	10	2	0	0	0	0	1	0	0	1	0	1	1	0	1	0	1	1	0	0	0	0	1	0	0	1	0	0	1	1	1	0	0	0	1	0
58	2	1	2	3	1	1	1	0	0	5	2	7	2	7	2	1	0	0	0	1	0	0	1	0	1	0	0	0	0	1	1	1	0	0	1	0	0	0	0	0	0	1	1	1	1	1	1	1	0
58	2	2	2	3	1	1	1	0	0	16	4	8.5	2	9	2	0	0	0	0	1	0	0	1	0	0	0	0	0	0	1	1	1	1	1	0	1	1	0	0	0	0	0	0	0	1	1	1	1	0
27	1	1	2	1	1	2	2	0	0	3	2	11.2	2	9	2	0	0	0	0	1	0	0	0	0	1	0	0	0	0	1	1	1	0	0	1	1	1	0	1	0	0	1	0	0	0	0	0	1	0
63	3	2	3	3	1	1	1	0	0	13	4	10.9	2	10	2	0	0	0	0	0	0	0	1	0	0	0	1	0	0	1	1	1	0	1	0	1	0	0	1	0	0	1	1	1	1	1	0	1	0
52	2	1	2	3	1	2	1	0	1	12	4	9.5	2	9	2	1	0	0	0	1	0	0	0	0	0	0	0	0	0	1	1	1	1	1	0	1	1	0	1	0	0	0	0	0	1	1	1	1	0
31	1	2	1	2	1	2	2	0	0	11	4	8.4	2	10	2	0	0	0	0	1	0	0	0	0	0	0	0	0	1	1	1	1	1	1	0	0	0	0	0	0	0	1	0	0	0	0	0	0	0
40	2	1	2	1	1	2	2	1	1	3	2	15.1	2	8	2	1	0	0	0	1	0	0	1	0	1	0	0	0	0	1	1	1	1	1	0	1	1	0	0	0	0	1	0	0	0	0	0	1	0
55	2	1	2	3	1	2	1	0	0	4	2	8.8	2	14	3	1	0	0	1	0	0	0	0	0	1	0	0	0	0	1	1	1	1	1	0	0	0	0	0	0	0	1	0	0	0	0	0	0	0
64	3	2	3	1	1	1	1	0	0	19	4	11.5	2	10	2	0	0	0	0	0	0	0	0	0	0	0	1	0	0	1	1	1	1	1	0	1	0	0	1	0	0	0	0	0	0	0	0	1	0
64	3	2	3	1	1	1	2	0	0	4	2	11.4	2	4	1	0	0	0	0	0	0	0	1	0	1	0	0	0	0	1	1	1	1	1	0	0	0	0	0	0	0	0	0	0	0	0	0	1	0
66	3	1	1	3	1	1	1	0	0	12	4	7.1	2	8	2	0	0	0	0	1	0	0	1	0	0	0	0	1	0	1	1	1	0	1	0	1	1	0	1	0	1	0	0	0	0	0	0	1	0
33	1	2	1	2	1	1	1	0	0	3	2	5.9	1	9	2	0	0	0	0	1	0	0	0	0	1	0	0	0	0	1	1	1	1	1	0	0	0	0	0	0	0	0	0	0	0	0	0	1	0
62	3	2	3	2	1	2	1	0	0	13	4	7.2	2	9	2	0	0	0	0	1	0	0	1	0	0	0	0	0	0	1	1	1	0	1	0	1	0	0	1	0	1	1	0	0	1	0	0	1	0
60	3	1	2	3	1	1	1	0	0	3	2	9.1	2	14	3	0	0	0	0	1	1	0	1	1	0	0	0	1	0	1	1	1	0	0	1	1	1	0	1	0	0	1	1	1	0	0	0	1	1
77	3	2	3	3	1	1	1	0	0	13	4	6.3	1	14	3	0	0	0	0	1	1	1	1	0	0	0	0	0	0	1	1	1	0	1	0	1	1	0	1	0	1	0	0	0	1	1	1	1	0
37	1	1	1	2	1	1	1	0	0	3	2	13.8	2	8	2	0	0	0	0	1	0	0	1	0	1	0	0	1	0	1	1	1	0	1	0	1	1	0	0	0	0	0	0	0	0	0	0	1	0
78	3	1	4	3	1	1	1	0	0	8	3	11.3	2	7	2	0	0	0	0	1	1	0	1	0	0	0	1	0	0	1	1	1	0	0	1	1	1	0	0	0	0	0	0	0	0	0	0	1	0
59	2	2	4	3	1	1	1	0	0	6	3	7.5	2	9	2	0	0	0	0	1	0	0	1	0	1	0	0	0	0	1	1	0	0	0	0	1	1	0	0	0	1	1	0	0	0	0	0	0	0
73	3	1	2	3	1	1	1	0	0	13	4	11.7	2	7	2	0	0	0	0	1	0	0	1	0	0	0	0	0	0	1	1	1	1	1	0	1	1	0	0	0	0	0	0	0	1	1	1	1	0
62	3	1	3	1	1	1	2	0	0	4	2	14.5	2	14	3	1	0	0	0	1	0	0	0	0	0	0	0	0	0	1	1	1	1	1	0	0	0	0	0	0	0	1	0	0	1	0	0	0	0
42	2	2	3	2	1	2	2	0	0	3	2	6.7	1	6	2	0	0	0	0	0	0	0	0	0	0	0	0	0	1	1	1	1	1	1	0	0	0	0	0	0	0	0	0	0	0	0	0	0	0
53	2	2	1	2	1	1	1	0	0	13	4	8.8	2	8	2	0	0	0	0	0	1	0	0	0	1	0	0	1	0	1	1	1	0	1	0	1	1	1	1	0	0	0	0	0	0	0	0	1	0
67	3	2	4	3	2	1	1	0	0	23	4	7.7	2	5	1	0	0	0	0	1	0	0	0	0	0	0	1	0	0	0	0	0	0	0	0	0	0	0	0	0	0	0	0	0	0	0	0	1	0
66	3	1	4	3	1	1	1	0	1	11	4	8.3	2	8	2	0	0	0	0	1	0	0	1	0	0	0	0	0	0	1	1	1	0	1	0	1	0	0	1	0	1	1	0	0	0	0	0	1	0
52	2	1	2	2	1	1	1	0	0	3	2	11.5	2	11	3	0	0	0	0	0	0	0	0	0	1	0	0	0	0	1	1	1	1	1	0	0	0	0	0	0	0	1	1	0	0	0	0	0	0
70	3	1	3	3	1	2	2	0	0	22	4	10.4	2	8	2	0	0	0	0	1	1	1	1	0	0	0	0	0	0	1	1	1	0	1	0	1	1	0	1	0	1	1	1	1	1	1	1	1	1
73	3	1	3	1	1	2	1	0	0	33	4	#NULL!	3	12	3	0	0	0	0	1	0	0	1	0	0	0	0	0	0	1	1	1	0	1	0	1	0	1	1	0	0	0	0	0	1	0	0	1	0
54	2	1	2	2	1	2	1	0	0	9	3	8.1	2	7	2	1	0	0	0	1	0	0	0	0	1	1	0	0	0	1	1	0	0	0	0	1	1	1	0	1	0	0	0	0	1	1	1	1	0
65	3	2	4	3	1	2	1	0	0	7	3	6.1	1	5	1	0	0	0	0	1	0	0	1	0	0	0	0	1	0	1	1	0	0	0	0	1	1	0	0	0	0	0	0	0	0	0	0	1	0
53	2	1	2	3	1	2	1	0	0	10	3	8.6	2	8	2	0	0	0	0	1	0	0	1	0	0	0	0	0	0	1	1	1	0	1	1	1	0	0	1	0	1	0	0	0	1	1	1	1	1
64	3	1	1	2	1	1	1	0	0	9	3	8.5	2	6	2	1	0	0	0	1	0	0	1	0	0	0	0	0	0	1	1	0	0	0	0	1	0	0	1	0	0	1	1	1	1	1	0	1	0
42	2	1	2	1	1	2	1	1	0	3	2	12.4	2	10	2	1	0	0	1	1	0	0	0	0	1	0	0	0	0	1	1	1	1	1	0	0	0	0	0	0	0	1	0	0	0	0	0	0	0
89	3	2	3	3	1	2	1	0	0	11	4	9.2	2	8	2	0	0	0	0	1	0	0	1	0	1	0	0	0	0	1	1	1	0	1	0	1	0	0	1	0	1	1	1	1	1	1	0	1	1
50	2	1	2	1	1	1	1	1	0	3	2	13.7	2	11	3	0	0	0	0	1	0	0	0	1	1	0	1	0	0	1	1	1	0	1	0	1	1	0	1	0	0	0	0	0	0	0	0	1	0
61	3	2	2	3	1	1	1	0	0	23	4	11.4	2	20	3	0	0	0	0	1	0	0	1	0	0	0	1	1	0	1	1	1	0	0	1	1	0	0	1	0	0	0	0	0	1	1	1	1	0
67	3	2	3	3	1	2	1	0	0	18	4	8.2	2	8	2	0	0	0	0	1	0	0	1	0	1	0	0	0	0	1	1	1	1	0	1	1	0	0	1	0	0	1	1	1	1	0	0	1	0
75	3	2	4	3	2	2	2	0	0	13	4	14.5	2	10	2	0	0	0	0	1	0	0	0	0	0	0	1	1	0	1	1	1	1	1	0	1	1	0	1	0	0	0	0	0	1	1	1	1	0
85	3	1	2	3	1	1	1	0	0	13	4	11.1	2	27	3	0	0	0	0	1	0	0	1	0	0	0	0	1	0	1	1	1	0	0	1	1	0	0	1	0	0	0	0	0	1	1	1	1	0
57	2	1	2	2	1	1	1	0	0	13	4	10.6	2	5	1	1	0	0	0	1	0	0	0	0	1	0	0	0	0	1	1	1	0	1	0	1	1	1	1	0	0	0	0	0	1	1	1	1	0
45	2	1	3	1	1	2	2	0	0	13	4	9.8	2	12	3	0	0	0	0	1	0	0	0	0	0	0	1	0	0	1	1	1	0	0	1	1	1	0	0	0	0	0	0	0	1	0	0	1	0
62	3	2	4	1	1	2	1	0	0	13	4	8.7	2	10	2	0	0	0	0	1	0	0	1	0	1	0	0	0	0	1	1	0	0	0	0	1	1	1	1	0	0	1	0	0	1	1	1	1	0
69	3	1	4	3	1	2	1	0	0	13	4	9.6	2	7	2	0	0	0	0	1	0	0	1	0	1	0	0	1	0	1	1	1	0	1	0	1	1	0	1	0	1	1	0	0	1	1	1	1	0
72	3	1	3	2	1	1	1	1	0	13	4	8.7	2	7	2	0	0	0	0	1	0	0	0	0	1	0	1	1	0	1	1	1	0	1	0	1	1	0	1	0	0	1	1	1	0	0	0	1	0
61	3	2	4	2	1	1	2	0	0	6	3	6.8	1	6	2	0	0	0	0	1	0	0	0	0	1	0	0	0	0	1	1	0	0	0	0	1	0	1	0	1	0	0	0	0	0	0	0	0	0
86	3	1	2	3	1	1	1	1	1	18	4	11.9	2	8	2	0	0	0	0	1	1	0	1	0	0	0	0	0	0	1	1	1	1	1	0	0	0	0	0	0	0	1	1	1	1	1	0	0	0
41	2	2	3	1	1	2	1	0	0	3	2	11.4	2	6	2	0	0	0	0	1	0	0	0	0	0	0	0	0	0	1	1	1	0	1	0	1	1	0	1	0	0	0	0	0	1	0	0	1	0
83	3	1	3	3	1	1	1	0	0	23	4	12.5	2	9	2	0	0	0	0	0	0	1	0	1	0	0	1	0	0	1	1	1	0	0	1	1	1	0	0	0	0	1	1	1	0	0	0	1	0
39	1	1	2	1	1	2	1	0	0	3	2	9.6	2	13	3	0	0	0	0	1	0	0	0	0	1	0	0	1	0	1	1	1	0	0	1	0	0	0	0	0	0	1	0	0	0	0	0	0	0
82	3	2	4	3	1	1	1	0	0	33	4	8.2	2	10	2	0	0	0	0	1	0	0	1	0	0	0	1	1	0	1	1	1	0	0	1	1	0	0	1	0	1	0	0	0	0	0	0	1	0
81	3	2	4	3	2	2	2	0	0	5	2	11.4	2	6	2	0	0	0	0	1	0	0	1	1	0	0	0	0	0	1	1	1	0	1	0	1	0	0	1	0	1	0	0	0	0	0	0	1	1
68	3	2	4	3	1	2	1	0	0	5	2	8	2	7	2	0	0	0	0	1	0	0	1	1	0	0	1	0	0	1	1	0	0	0	0	1	0	0	1	0	0	0	0	0	1	1	1	1	0
75	3	2	3	3	1	2	1	0	0	7	3	12.1	2	10	2	0	0	0	0	1	0	0	0	0	0	0	0	0	0	1	1	1	0	0	1	1	1	0	0	0	0	1	1	1	1	1	1	1	0
55	2	2	3	2	1	1	2	0	0	5	2	8.3	2	24	3	0	0	0	0	1	0	0	0	0	1	0	0	0	0	1	1	0	0	0	0	1	1	0	0	0	0	0	0	0	1	1	1	1	0
58	2	1	3	2	1	2	1	0	0	7	3	8.8	2	7	2	0	0	0	0	1	0	0	1	0	0	0	1	0	0	1	1	0	0	0	0	1	1	1	0	0	0	0	0	0	1	0	0	1	0
70	3	1	3	1	1	2	2	1	0	5	2	6.9	1	9	2	0	0	0	0	0	0	0	1	0	1	0	1	0	0	1	0	0	0	0	0	0	0	0	0	0	0	1	1	0	0	0	0	1	0
78	3	2	4	3	2	1	1	0	0	39	4	10.3	2	10	2	1	0	0	0	1	0	0	1	0	0	0	1	0	0	1	1	1	1	1	0	1	1	0	1	0	0	0	0	0	1	0	0	1	0
60	3	1	2	3	1	2	1	0	0	2	2	7	2	10	2	0	0	0	0	1	0	0	0	0	0	0	1	0	0	1	1	0	0	0	0	1	1	0	1	0	1	0	0	0	1	0	0	1	0
80	3	1	2	3	1	1	1	1	0	23	4	11	2	5	1	1	0	0	0	1	1	0	1	0	0	0	0	0	0	1	1	1	0	1	0	1	0	0	0	0	1	0	0	0	1	1	1	1	0
67	3	2	3	3	1	2	1	0	0	8	3	10.9	2	9	2	0	0	0	0	1	0	0	0	0	0	0	0	0	0	1	1	0	0	0	0	1	1	0	0	0	0	0	0	0	0	0	0	1	0
43	2	2	3	2	1	2	1	0	0	11	4	8.5	2	14	3	0	0	0	0	1	0	0	0	0	1	1	1	0	0	1	1	1	0	1	0	1	1	0	1	0	0	0	0	0	0	0	0	1	0
76	3	2	4	3	1	1	1	0	0	17	4	9.1	2	4	1	0	0	0	0	1	0	0	1	0	0	0	1	0	0	1	1	1	1	1	0	1	0	0	1	0	0	1	0	0	1	1	1	1	0
71	3	1	3	3	1	1	1	1	0	20	4	6.6	1	14	3	0	0	0	0	1	0	0	1	0	1	0	0	1	0	1	1	1	0	0	1	1	0	0	1	0	1	1	1	1	1	1	1	1	1
53	2	1	2	1	1	1	1	0	1	6	3	8.2	2	9	2	0	0	0	0	1	0	0	1	0	1	0	0	0	0	1	1	1	0	0	1	0	0	0	0	0	0	1	1	1	0	0	0	0	0
48	2	1	2	1	2	2	1	1	0	8	3	16.7	2	6	2	0	0	0	0	1	0	0	1	0	0	0	0	1	0	1	1	1	1	1	0	1	0	0	1	0	0	0	0	0	1	1	1	1	0
89	3	2	4	3	2	1	1	0	0	33	4	7.3	2	23	3	0	0	0	0	1	0	0	1	1	0	1	0	0	0	1	1	1	0	0	1	1	0	0	1	0	0	0	0	0	0	0	0	0	0
59	2	1	1	2	1	1	1	0	0	15	4	9.7	2	6	2	0	0	0	0	1	0	0	1	0	0	0	0	0	0	1	1	1	0	1	0	1	1	1	0	0	0	0	0	0	1	1	1	1	0
80	3	2	4	3	2	1	1	0	0	9	3	9.6	2	9	2	1	0	0	0	1	0	0	1	0	0	0	1	0	0	1	1	0	0	0	0	1	0	0	1	0	0	0	0	0	1	1	1	1	0
66	3	2	3	3	1	1	1	0	0	20	4	7.5	2	7	2	0	0	0	0	1	0	0	1	0	0	0	1	0	0	1	1	1	1	1	0	1	0	0	1	0	0	0	0	0	0	0	0	1	0
70	3	2	4	3	2	2	1	0	0	3	2	5.7	1	11	3	0	0	0	0	1	1	0	1	0	0	0	1	0	0	0	0	0	0	0	0	0	0	0	0	0	0	0	0	0	1	0	0	1	1
57	2	2	2	3	1	1	1	0	0	15	4	10.7	2	10	2	1	0	0	0	0	0	0	1	1	0	0	0	1	0	1	1	1	0	0	1	1	0	0	1	0	0	0	0	0	0	0	0	1	0
59	2	1	4	1	1	2	2	0	0	3	2	14.7	2	3	1	0	0	0	0	1	0	0	0	0	1	0	0	0	0	1	1	1	1	1	0	1	1	0	0	0	0	1	0	0	0	0	0	1	0
31	1	2	2	2	1	2	1	0	0	5	2	10.3	2	8	2	0	0	0	0	1	0	0	0	0	0	0	0	0	0	1	1	1	1	1	0	1	1	0	1	0	0	1	1	1	1	1	1	1	0
65	3	2	4	3	1	1	2	0	0	7	3	10.1	2	7	2	1	0	0	0	1	0	0	0	0	0	0	0	0	0	1	1	0	0	0	0	1	1	0	0	0	1	0	0	0	1	1	1	1	0
38	1	1	2	2	2	1	1	0	0	3	2	12.9	2	11	3	0	0	0	0	1	0	0	0	1	0	0	0	0	0	1	1	1	0	1	0	1	1	0	0	0	1	0	0	0	0	0	0	1	0
63	3	2	4	1	1	1	2	0	0	8	3	9.4	2	5	1	0	0	0	0	1	0	0	0	0	1	0	1	0	0	1	1	1	0	1	0	1	1	0	1	0	0	0	0	0	1	1	0	1	0
74	3	1	3	3	1	2	1	0	0	3	2	16.8	2	11	3	0	0	0	0	0	1	0	0	1	0	0	0	0	0	1	1	1	1	1	0	0	0	0	0	0	0	1	1	1	1	1	1	1	1
71	3	1	2	3	1	1	1	0	0	14	4	10.1	2	6	2	0	0	0	0	1	0	0	0	0	1	0	0	1	0	1	1	1	0	0	1	1	1	0	1	0	0	0	0	0	1	1	1	1	0
71	3	1	2	3	1	1	2	0	0	16	4	12.2	2	6	2	0	0	0	0	0	0	0	0	0	0	0	0	1	0	1	1	1	1	1	0	1	0	0	1	0	0	0	0	0	1	1	1	1	0
82	3	1	4	1	1	2	1	0	0	3	2	12.5	2	14	3	0	0	0	0	1	0	0	0	0	1	0	1	1	0	1	1	1	0	1	0	1	0	0	1	0	0	0	0	0	1	0	0	1	0
34	1	2	1	2	1	1	1	0	0	6	3	8.9	2	12	3	0	0	0	0	1	0	0	0	0	1	0	0	0	0	1	1	1	1	1	0	0	0	0	0	0	0	0	0	0	0	0	0	0	0
57	2	1	3	3	1	2	1	1	1	3	2	16.1	2	11	3	0	0	0	0	1	0	0	1	0	1	0	0	0	0	1	1	1	0	1	0	1	1	0	0	0	1	1	1	1	0	0	0	1	0
61	3	1	3	2	1	2	1	1	1	3	2	10.7	2	5	1	0	0	0	0	1	0	0	0	1	0	0	0	1	0	1	1	0	0	0	0	1	1	1	0	0	0	0	0	0	0	0	0	0	0
64	3	1	3	1	1	1	1	1	0	15	4	7.2	2	8	2	1	0	0	0	1	0	0	0	1	1	0	0	0	0	1	1	1	0	1	0	1	1	0	1	0	1	0	0	0	1	1	1	1	0
61	3	2	3	3	1	1	1	0	0	13	4	6.9	1	7	2	0	0	0	0	1	0	0	1	0	0	0	0	1	0	1	1	0	0	0	0	1	1	1	0	0	0	0	0	0	0	0	0	1	0
50	2	2	3	2	2	2	1	0	0	23	4	16.3	2	9	2	0	0	0	0	1	0	0	1	0	1	0	0	1	0	1	1	1	1	1	0	0	0	0	0	0	0	1	0	0	0	0	0	0	0
70	3	1	2	3	1	1	1	0	0	23	4	10.6	2	14	3	0	0	0	0	1	0	0	1	0	1	0	0	1	0	1	1	1	0	1	0	1	0	0	1	0	0	1	1	1	1	1	1	1	0
70	3	2	3	1	2	2	2	0	0	8	3	11.5	2	8	2	0	0	0	0	1	0	0	1	0	0	0	0	0	0	1	1	1	1	1	0	1	1	0	1	0	0	1	1	1	0	0	0	1	0
54	2	1	3	1	1	2	1	1	1	3	2	12.2	2	6	2	0	0	0	0	1	0	0	0	0	0	0	0	0	0	1	1	1	0	1	0	1	0	0	0	0	1	1	1	1	1	1	1	1	0
52	2	2	4	1	1	1	2	0	0	3	2	13.1	2	7	2	0	0	0	0	1	0	0	1	1	1	0	0	1	0	1	1	1	1	1	0	0	0	0	0	0	0	1	1	1	0	0	0	0	0
46	2	1	2	2	1	2	1	1	0	9	3	12.9	2	6	2	0	0	0	0	1	0	0	1	0	0	0	1	0	0	1	1	1	1	1	0	1	1	0	1	0	0	0	0	0	0	0	0	1	0
64	3	1	3	3	2	1	2	0	0	9	3	7.2	2	12	3	0	0	0	0	0	1	0	1	0	0	0	0	0	0	1	1	1	0	1	0	1	1	1	0	0	0	0	0	0	1	0	0	1	0
87	3	1	4	3	1	1	2	0	0	23	4	13.8	2	23	3	0	0	0	0	1	0	0	1	0	0	0	1	0	0	1	0	0	0	0	0	0	0	0	0	0	0	1	0	0	0	0	0	0	0
41	2	2	2	1	1	1	1	0	0	5	2	13.2	2	6	2	0	0	0	0	1	0	0	0	0	1	0	1	0	0	1	1	1	1	1	0	1	0	0	1	0	0	0	0	0	1	1	1	1	0
74	3	1	3	3	1	1	1	0	0	13	4	5.5	1	21	3	1	0	0	0	1	0	0	1	0	1	0	0	0	0	1	0	0	0	0	0	0	0	0	0	0	0	1	0	0	1	1	1	1	1
64	3	1	3	1	1	2	1	1	0	7	3	10.7	2	9	2	0	0	0	0	1	0	0	1	0	1	0	0	0	0	1	1	1	0	0	1	0	0	0	0	0	0	0	0	0	0	0	0	1	0
79	3	1	3	3	1	1	1	1	1	23	4	8.9	2	11	3	0	0	0	0	0	0	0	1	1	1	0	0	1	0	1	1	1	1	1	0	1	0	0	1	0	0	0	0	0	1	1	1	1	1
61	3	1	3	1	1	1	1	0	0	3	2	16.2	2	10	2	0	0	0	0	1	0	0	1	0	1	0	0	0	0	1	1	0	0	0	0	1	1	1	0	0	0	0	0	0	1	1	1	1	0
40	2	1	2	2	1	2	1	0	0	3	2	13.2	2	8	2	0	0	0	0	1	0	0	0	0	1	0	0	1	0	1	1	1	1	1	0	1	1	0	1	0	0	0	0	0	0	0	0	1	0
67	3	1	4	1	1	2	1	0	1	3	2	14	2	7	2	0	0	0	0	1	0	0	1	0	0	0	0	0	0	1	1	1	1	1	0	0	0	0	0	0	0	0	0	0	1	0	0	1	0
59	2	2	4	3	1	2	2	0	0	15	4	12.1	2	13	3	0	0	0	0	1	0	0	1	0	0	0	0	1	0	1	1	1	1	1	0	0	0	0	0	0	0	1	1	1	1	0	0	1	0
70	3	1	3	1	1	2	1	0	0	4	2	9.8	2	5	1	0	0	0	0	0	0	0	1	0	0	0	0	1	0	1	1	0	0	0	0	1	1	0	0	0	1	0	0	0	0	0	0	1	0
75	3	1	2	3	1	1	1	0	0	23	4	8.4	2	7	2	1	0	0	0	1	0	0	1	0	0	0	0	0	0	1	1	1	1	1	0	1	0	0	1	0	0	0	0	0	1	1	1	1	0
76	3	2	3	3	1	1	1	0	0	12	4	9.7	2	14	3	0	0	0	0	1	0	0	1	0	1	0	0	1	0	1	1	1	1	1	0	1	0	0	1	0	0	1	1	1	1	1	1	1	0
72	3	1	3	3	1	1	1	0	0	12	4	12.3	2	9	2	0	0	0	0	1	0	0	1	0	1	0	0	0	0	1	1	1	1	1	0	1	1	0	1	0	0	0	0	0	1	1	1	1	1
70	3	2	4	3	2	2	1	0	0	17	4	8.4	2	20	3	0	0	0	0	1	0	0	1	0	1	0	0	0	0	1	1	1	0	0	1	1	1	0	0	0	0	0	0	0	1	1	1	1	0
74	3	2	3	3	1	2	1	0	0	17	4	6.6	1	9	2	0	0	0	0	0	0	0	1	0	0	0	1	0	0	1	1	1	1	1	0	1	1	0	0	0	0	1	0	0	1	1	1	1	0
62	3	1	1	3	1	1	1	0	0	19	4	8	2	9	2	0	0	0	0	1	0	0	0	0	0	0	0	0	0	1	1	1	0	1	0	1	1	0	1	0	0	1	0	0	1	1	1	1	0
48	2	1	1	2	1	2	1	1	0	3	2	8.3	2	5	1	0	0	0	0	0	0	1	1	0	1	0	0	1	0	1	1	0	0	0	0	1	1	0	1	0	0	0	0	0	0	0	0	1	0
90	3	2	3	3	1	1	1	0	0	9	3	#NULL!	3	6	2	0	0	0	0	0	0	0	1	0	1	0	0	0	0	1	1	1	0	1	0	1	0	0	1	0	1	0	0	0	1	1	1	1	0
49	2	1	2	2	1	1	1	0	0	8	3	9	2	10	2	0	0	0	0	0	0	0	0	0	0	0	0	1	0	1	1	0	0	0	0	1	1	1	0	0	0	0	0	0	0	0	0	0	0
80	3	1	1	3	1	1	1	0	0	11	4	7.2	2	10	2	0	0	0	0	1	0	0	1	0	1	0	1	0	0	1	1	1	0	1	0	1	1	0	1	0	1	1	1	1	1	1	0	1	0
74	3	1	2	3	2	2	1	0	0	7	3	9.5	2	8	2	0	0	0	0	1	0	1	1	0	1	0	0	0	0	1	1	1	0	0	1	1	1	0	1	0	0	1	1	1	1	1	1	1	0
40	2	2	4	2	2	1	1	0	0	13	4	11.3	2	9	2	0	0	0	0	1	1	0	0	0	0	0	0	0	0	1	1	1	1	1	0	1	1	0	1	0	0	0	0	0	0	0	0	1	0
88	3	1	2	3	1	1	1	0	0	23	4	11.3	2	5	1	0	0	0	0	1	1	0	0	0	1	0	0	1	0	1	1	1	0	1	0	1	0	0	1	0	1	0	0	0	0	0	0	0	0
55	2	1	2	1	1	1	1	0	0	3	2	12	2	10	2	0	0	0	0	1	0	0	0	0	0	0	0	0	0	1	1	1	0	0	1	1	1	0	0	0	0	0	0	0	0	0	0	1	0
52	2	2	3	1	1	1	1	0	0	5	2	7.9	2	12	3	0	0	0	0	1	0	0	1	0	1	0	0	1	0	1	1	1	0	1	0	1	1	0	1	0	0	1	0	0	0	0	0	1	0
55	2	1	1	2	2	1	1	0	0	18	4	6.3	1	2	1	0	0	0	0	1	0	0	1	0	0	0	0	0	0	1	1	0	0	0	0	1	0	0	1	0	0	0	0	0	1	0	0	1	0
57	2	2	2	3	1	1	1	0	0	11	4	6.9	1	5	1	0	0	0	0	1	0	0	0	0	0	0	0	0	0	1	1	1	0	1	0	1	1	0	1	0	0	0	0	0	0	0	0	1	0
37	1	1	2	1	1	2	1	0	0	3	2	9	2	8	2	0	0	0	0	1	0	0	0	0	1	0	0	0	0	1	1	1	1	1	0	1	1	0	0	0	0	1	0	0	1	0	0	0	0
84	3	1	4	1	2	1	2	0	0	3	2	8.7	2	18	3	0	0	0	0	1	0	0	1	1	0	0	0	1	0	1	1	0	0	0	0	1	0	0	1	0	0	0	0	0	1	1	1	1	0
55	2	1	3	2	1	1	1	1	1	5	2	6.5	1	6	2	1	0	0	0	0	0	0	0	0	1	0	0	0	0	1	1	1	1	1	0	1	1	0	1	0	0	0	0	0	0	0	0	1	0
46	2	1	2	2	1	2	2	0	1	3	2	11.8	2	7	2	0	0	0	0	1	0	0	0	0	1	0	0	0	0	1	1	1	1	1	0	1	0	0	1	0	0	0	0	0	0	0	0	1	0
60	3	1	2	1	1	1	1	1	1	15	4	9	2	10	2	0	0	0	0	1	0	0	1	0	1	0	0	0	0	1	1	1	1	1	0	1	1	0	1	0	0	1	1	1	1	1	1	1	0
86	3	2	2	3	1	1	1	0	0	13	4	9.4	2	10	2	0	0	0	0	1	0	0	1	0	0	0	0	1	0	1	1	1	0	1	0	1	0	1	1	0	0	1	0	0	0	0	0	1	0
57	2	1	2	1	1	1	1	1	1	18	4	12.2	2	8	2	0	0	0	0	1	0	0	0	1	1	0	0	0	0	1	1	1	1	1	0	1	1	0	1	0	0	1	1	1	0	0	0	1	0
69	3	2	2	3	1	1	1	0	0	13	4	9.2	2	11	3	0	0	0	0	1	0	0	1	0	1	0	0	0	0	1	1	1	0	0	1	1	0	0	1	0	0	0	0	0	1	1	1	1	0
44	2	2	2	2	1	1	1	0	0	3	2	14.5	2	5	1	0	0	0	0	1	0	0	0	0	0	0	0	0	0	1	1	1	1	1	0	0	0	0	0	0	0	1	0	0	0	0	0	0	0
74	3	2	2	3	1	1	1	0	0	23	4	9.8	2	14	3	1	0	0	0	1	0	0	1	0	0	0	0	0	0	1	1	1	0	0	1	1	1	0	1	0	0	0	0	0	1	1	1	1	0
58	2	1	1	2	1	1	1	0	1	18	4	9.4	2	13	3	0	0	0	0	0	0	0	1	0	0	0	0	0	0	1	1	1	0	0	1	1	1	0	1	0	0	0	0	0	1	1	1	1	1
48	2	1	2	2	1	1	1	0	0	16	4	7.7	2	6	2	0	0	0	0	1	0	0	1	0	1	0	0	0	0	1	1	1	1	1	0	1	1	0	1	0	0	1	0	0	1	0	0	1	0
61	3	1	1	3	1	1	1	1	0	14	4	7.2	2	6	2	0	0	0	0	1	0	0	1	0	0	0	0	1	0	1	1	1	1	1	0	1	1	0	1	0	0	0	0	0	0	0	0	1	0
31	1	2	1	2	1	2	1	0	0	4	2	8.1	2	5	1	0	0	0	0	1	0	0	0	0	1	0	0	1	0	1	1	0	0	0	0	1	1	0	0	0	0	1	0	0	0	0	0	0	0
63	3	1	4	2	1	2	2	0	0	15	4	12.2	2	9	2	0	0	0	0	1	0	0	1	0	0	0	0	1	0	1	1	1	0	0	1	1	0	0	1	0	0	0	0	0	1	1	1	1	1
58	2	2	2	3	1	1	1	0	0	23	4	8.8	2	11	3	0	0	0	0	1	0	0	1	0	0	0	0	0	0	1	1	1	1	1	0	0	0	0	0	0	0	0	0	0	1	1	1	1	1
59	2	1	4	3	1	2	1	1	0	22	4	10	2	43	3	0	0	0	0	1	0	0	0	0	0	0	0	0	0	1	1	1	0	0	1	1	1	0	0	0	0	0	0	0	0	0	0	1	0
89	3	2	4	3	2	1	1	0	0	20	4	9.9	2	8	2	0	0	0	0	1	0	0	1	0	1	0	0	0	0	1	1	1	0	1	0	1	0	0	1	0	0	0	0	0	1	1	1	1	0
60	3	2	3	1	1	2	1	0	0	10	3	10.3	2	6	2	0	0	0	0	1	0	0	0	0	0	0	0	1	0	1	1	0	0	0	0	1	0	1	1	0	0	0	0	0	0	0	0	0	0
66	3	1	2	3	1	1	1	1	1	7	3	6.2	1	17	3	1	0	0	0	1	0	0	1	0	1	0	0	0	0	1	1	1	1	1	0	0	0	0	0	0	0	1	1	0	0	0	0	1	0
45	2	2	3	2	1	2	1	0	0	7	3	6.9	1	13	3	1	0	0	0	0	0	0	0	0	1	0	0	1	0	1	1	1	0	1	0	0	0	0	0	0	0	0	0	0	0	0	0	0	0
38	1	2	2	2	1	2	1	0	0	11	4	7.4	2	11	3	0	0	0	0	1	0	0	0	0	1	0	1	1	0	1	1	1	0	1	0	1	1	0	1	0	0	0	0	0	0	0	0	1	0
51	2	1	1	2	1	1	1	1	1	16	4	10.2	2	13	3	0	0	0	0	1	0	0	0	0	1	0	0	1	0	1	1	1	0	0	1	1	0	0	1	0	0	1	1	1	0	0	0	1	0
68	3	2	4	3	1	2	1	0	0	20	4	7.9	2	22	3	1	0	0	0	1	0	0	1	0	1	0	0	0	0	1	1	1	1	1	0	0	0	0	0	0	0	1	1	1	1	1	1	1	1
81	3	2	3	3	2	1	1	0	0	13	4	10.3	2	9	2	0	0	0	0	1	0	1	1	0	1	0	0	0	0	1	1	0	0	0	0	1	1	0	1	0	0	0	0	0	1	1	1	1	1
49	2	2	4	1	1	1	2	0	0	5	2	9.4	2	6	2	0	0	0	0	1	0	0	1	0	1	0	0	0	0	1	1	1	1	1	0	1	0	0	1	0	0	0	0	0	0	0	0	1	0
68	3	1	2	3	1	1	1	0	0	13	4	10	2	10	2	0	0	0	0	1	0	0	0	0	0	0	0	0	0	1	1	1	1	1	0	1	0	0	1	0	0	0	0	0	1	0	0	0	0
62	3	1	2	3	1	1	1	0	0	16	4	9.6	2	7	2	0	0	0	0	1	0	0	1	0	0	0	1	0	0	1	1	1	0	1	0	1	1	0	1	0	1	0	0	0	1	1	1	1	0
81	3	2	4	3	1	1	1	0	0	30	4	15.3	2	8	2	0	0	0	0	1	0	0	1	1	0	0	0	0	0	1	1	1	1	1	0	1	0	0	1	0	0	0	0	0	0	0	0	1	0
88	3	1	3	3	1	1	1	0	1	13	4	9.2	2	7	2	0	0	0	0	1	0	0	1	0	0	0	0	1	0	1	1	1	0	0	1	1	0	0	1	0	0	0	0	0	1	1	0	1	0
35	1	1	1	2	1	1	1	0	0	3	2	6.4	1	5	1	0	0	0	0	0	0	0	0	0	1	0	0	0	0	1	1	1	0	0	1	0	0	0	0	0	0	0	0	0	0	0	0	0	0
51	2	2	3	3	1	1	1	0	0	13	4	11.3	2	8	2	0	0	0	0	1	0	0	0	0	0	0	0	0	0	1	1	1	1	1	0	1	1	0	0	0	0	0	0	0	0	0	0	0	0
65	3	1	3	1	1	2	1	1	0	4	2	5.5	1	11	3	1	0	0	0	1	0	0	0	0	1	0	1	0	0	1	1	0	0	0	0	1	0	0	1	0	0	1	1	1	0	0	0	1	0
86	3	1	2	2	1	1	1	0	0	13	4	7.8	2	14	3	0	0	0	0	1	1	1	1	1	0	0	0	0	0	1	1	1	0	1	0	1	0	0	1	0	0	1	0	0	1	1	0	1	0
51	2	2	2	1	1	1	1	0	0	3	2	10.8	2	8	2	0	0	0	0	1	0	0	1	1	1	0	0	1	0	1	1	1	1	1	0	1	1	0	0	0	0	0	0	0	0	0	0	1	0
79	3	2	3	3	1	1	1	0	0	23	4	12.1	2	11	3	0	0	0	0	1	0	0	1	0	0	0	1	1	0	1	1	1	1	1	0	1	0	0	1	0	0	0	0	0	1	1	0	1	0
62	3	1	3	1	1	1	1	0	1	21	4	6.7	1	8	2	0	0	0	0	1	0	0	0	0	1	0	0	0	0	1	1	1	0	0	1	0	0	0	0	0	0	0	0	0	1	1	1	1	0
68	3	1	2	3	1	1	1	0	0	3	2	12.6	2	10	2	0	0	0	0	0	0	0	1	1	1	0	0	0	0	1	1	1	1	1	0	1	0	0	1	0	0	1	1	1	0	0	0	1	0
64	3	2	3	1	1	2	2	0	0	13	4	9	2	7	2	0	0	0	0	1	0	0	0	0	0	0	1	0	0	1	1	1	1	1	0	0	0	0	0	0	0	0	0	0	0	0	0	1	0
76	3	2	2	3	1	1	1	0	0	22	4	6.5	1	6	2	0	0	0	0	1	0	0	1	1	1	0	0	0	0	1	1	0	0	0	0	1	1	0	1	0	0	0	0	0	0	0	0	1	0
61	3	1	2	3	1	2	2	1	0	13	4	11.8	2	12	3	0	0	0	0	1	0	0	0	0	1	0	0	1	0	1	1	1	1	1	0	1	1	0	1	0	0	1	1	1	1	1	1	1	0
67	3	2	2	3	1	2	1	0	0	4	2	7	2	7	2	0	0	0	0	0	0	0	1	0	1	0	0	0	0	1	1	0	0	0	0	1	1	0	0	0	0	0	0	0	0	0	0	1	0
52	2	1	3	1	1	2	1	1	0	13	4	11.9	2	12	3	1	0	0	0	1	0	0	1	0	0	0	0	0	0	1	1	1	1	1	0	1	1	0	1	0	0	1	0	0	1	1	1	1	0
80	3	1	1	3	2	1	1	0	1	20	4	5.9	1	6	2	0	0	0	0	1	0	0	1	0	0	0	1	1	0	1	1	1	0	0	1	1	0	0	1	0	0	0	0	0	1	1	1	1	0
62	3	1	2	2	1	2	2	0	0	7	3	12.6	2	6	2	0	0	0	0	1	0	0	0	0	1	0	0	0	0	1	1	1	1	1	0	1	1	0	0	0	0	0	0	0	0	0	0	1	0
55	2	1	2	2	1	1	2	1	0	18	4	11.5	2	11	3	0	0	0	0	1	0	0	1	0	1	0	0	0	0	1	1	1	0	1	0	1	1	0	1	0	0	1	1	1	1	1	1	1	0
76	3	2	2	3	1	2	1	0	0	20	4	7.1	2	14	3	0	0	0	0	1	0	0	1	1	0	0	1	0	0	1	1	1	0	0	1	1	1	0	1	0	0	0	0	0	1	1	1	1	1
69	3	2	2	3	1	1	1	0	0	3	2	14.1	2	8	2	0	0	0	1	1	1	0	1	0	1	0	0	0	0	1	1	1	1	1	0	0	0	0	0	0	0	0	0	0	0	0	0	1	0
61	3	2	4	1	1	1	1	0	0	3	2	7.2	2	8	2	0	0	0	0	1	0	0	1	0	1	0	0	1	0	1	0	0	0	0	0	0	0	0	0	0	0	1	0	0	1	0	0	1	0
47	2	1	2	2	2	1	1	0	0	15	4	7.2	2	9	2	1	0	0	0	1	0	0	0	0	1	0	0	1	0	1	1	1	1	1	0	0	0	0	0	0	0	0	0	0	1	0	0	1	0
47	2	1	2	3	1	2	2	0	0	3	2	10.3	2	9	2	0	0	0	0	0	0	0	0	0	0	0	0	0	0	1	1	1	1	1	0	0	0	0	0	0	0	1	0	0	0	0	0	0	0
51	2	2	4	3	1	2	1	0	0	13	4	11.7	2	9	2	0	0	0	0	1	0	0	1	0	1	0	1	0	0	1	1	1	1	1	0	1	1	0	1	0	0	0	0	0	0	0	0	1	0
76	3	2	4	3	2	2	1	0	0	17	4	10.9	2	18	3	0	0	0	0	1	0	0	1	0	0	0	1	0	0	1	1	1	1	1	0	1	1	0	1	0	0	1	0	0	1	1	1	1	0
70	3	2	3	3	1	2	1	0	0	13	4	9	2	17	3	0	0	0	0	1	0	0	1	0	1	0	0	0	0	1	1	1	0	1	0	1	1	1	1	0	0	1	1	1	1	1	1	1	0
66	3	1	1	2	1	1	1	0	0	4	2	5.7	1	2	1	0	0	0	0	1	0	0	0	1	1	0	0	1	0	0	0	0	0	0	0	0	0	0	0	0	0	0	0	0	0	0	0	1	0
80	3	2	2	3	2	1	1	0	0	18	4	9	2	7	2	0	0	0	0	1	0	0	0	0	0	0	0	0	0	1	1	1	1	1	0	1	0	0	1	0	0	0	0	0	0	0	0	1	0
75	3	1	2	3	1	1	1	0	0	30	4	12	2	6	2	0	0	0	0	1	0	0	1	0	0	0	1	1	0	1	1	1	1	1	0	0	0	0	0	0	0	0	0	0	1	0	0	0	0
62	3	1	4	3	1	2	1	0	0	8	3	6.8	1	7	2	0	0	0	0	1	0	0	0	0	0	0	1	1	0	1	1	0	0	0	0	1	1	0	1	0	0	0	0	0	1	0	0	1	0
68	3	2	4	3	1	1	1	0	0	12	4	6.7	1	20	3	1	0	0	0	1	0	0	1	0	1	0	0	1	0	1	1	1	0	1	0	1	0	0	1	0	1	0	0	0	1	1	1	1	0
76	3	2	4	3	1	1	1	0	0	33	4	10.2	2	12	3	0	0	0	0	1	0	0	0	0	0	0	0	0	0	1	1	1	1	1	0	1	0	0	1	0	0	1	1	1	0	0	0	1	0
64	3	2	2	3	1	1	1	0	0	13	4	8.7	2	11	3	0	0	0	0	1	0	0	1	0	1	0	0	0	0	1	1	1	0	1	0	1	1	0	1	0	0	1	1	1	1	1	1	1	0
76	3	1	4	3	2	2	2	1	1	8	3	15.4	2	2	1	0	0	0	0	1	0	0	1	0	0	0	0	0	0	1	1	1	1	1	0	0	0	0	0	0	0	1	1	1	1	1	1	1	0
66	3	1	1	3	1	1	1	0	0	23	4	10.3	2	8	2	0	0	0	0	1	0	0	1	0	0	0	0	1	0	1	1	1	1	1	0	1	0	0	1	0	0	1	1	1	1	1	1	1	0
60	3	1	3	1	1	2	1	0	1	3	2	11.4	2	10	2	0	0	0	0	1	0	0	0	0	0	0	0	0	0	1	1	1	1	1	0	1	1	0	0	0	0	0	0	0	0	0	0	0	0
67	3	2	3	1	1	2	1	0	0	5	2	6.6	1	11	3	0	0	0	0	1	0	0	1	0	0	0	0	1	0	1	1	0	0	0	0	1	0	0	1	0	0	1	0	0	0	0	0	1	0
45	2	1	1	2	1	1	1	1	0	11	4	14.1	2	8	2	0	0	0	0	1	0	0	0	0	1	0	0	1	0	1	1	1	0	0	1	0	0	0	0	0	0	0	0	0	0	0	0	1	0
79	3	1	3	1	1	1	2	0	0	13	4	8.5	2	3	1	0	0	0	0	1	0	0	1	0	0	0	0	0	0	1	1	1	1	1	0	1	0	0	1	0	0	1	0	0	1	1	1	1	0
60	3	1	2	3	1	1	1	1	0	5	2	7	2	4	1	0	0	0	0	1	0	0	1	0	0	0	0	0	0	1	1	1	0	1	0	1	0	0	1	0	1	1	0	0	1	1	0	1	0
66	3	2	4	3	1	2	1	0	0	13	4	7.8	2	12	3	0	0	0	0	1	0	0	1	0	0	0	0	0	0	1	1	1	1	1	0	0	0	0	0	0	0	1	1	1	1	1	1	1	0
64	3	1	4	3	1	1	1	1	0	3	2	14.6	2	9	2	0	0	0	0	1	0	0	1	0	1	0	0	0	0	1	1	1	1	1	0	1	1	0	1	0	0	0	0	0	1	1	1	1	0
38	1	1	2	2	1	2	1	0	0	3	2	11.8	2	10	2	0	0	0	0	1	0	0	0	0	0	0	1	0	0	1	1	1	1	1	0	1	1	0	0	0	0	0	0	0	0	0	0	1	0
77	3	2	2	3	1	2	1	0	0	33	4	9.4	2	10	2	0	0	0	0	1	0	0	1	0	1	0	1	0	0	1	1	1	1	1	0	0	0	0	0	0	0	0	0	0	1	1	1	1	0
62	3	2	4	3	1	2	1	0	0	6	3	10	2	14	3	1	0	0	0	1	0	0	1	0	0	0	0	0	0	1	1	1	1	1	0	1	1	0	1	0	0	0	0	0	1	1	1	1	0
59	2	2	3	3	1	1	1	0	0	20	4	11.2	2	6	2	0	0	0	0	1	0	0	0	0	0	0	0	0	0	1	1	1	1	1	0	1	1	0	0	0	0	0	0	0	0	0	0	1	0
59	2	1	4	1	1	2	1	1	0	14	4	5.5	1	12	3	0	0	0	1	1	0	0	0	1	0	1	0	0	0	1	1	1	1	1	0	1	0	0	1	0	0	0	0	0	1	1	1	1	0
60	3	2	2	3	1	1	1	0	0	13	4	6.9	1	10	2	0	0	0	0	1	0	0	0	0	0	0	0	0	0	1	1	0	0	0	0	1	1	1	1	0	0	0	0	0	1	0	0	0	0
40	2	1	1	1	1	1	1	1	0	13	4	13.6	2	7	2	0	0	0	0	1	0	0	0	0	1	0	0	1	0	1	1	1	1	1	0	1	0	0	1	0	0	1	1	1	0	0	0	1	0
81	3	1	1	3	1	1	1	0	0	33	4	8	2	8	2	0	0	0	0	1	0	0	1	1	0	0	0	0	0	1	1	1	0	0	1	1	0	0	1	0	0	0	0	0	1	0	0	0	0
86	3	2	3	3	1	1	1	0	0	8	3	14.3	2	11	3	0	0	0	0	1	0	0	1	0	1	0	1	0	0	1	1	0	0	0	0	1	0	1	1	1	0	0	0	0	0	0	0	1	0
52	2	1	3	2	1	2	2	1	0	3	2	8.9	2	7	2	0	0	0	0	1	0	0	0	0	1	0	0	0	0	1	1	1	1	1	0	1	1	0	1	0	0	1	0	0	0	0	0	1	0
53	2	2	2	3	1	1	1	0	0	8	3	10.5	2	9	2	0	0	0	0	1	0	0	0	0	1	0	0	0	0	1	1	1	0	1	0	1	1	0	1	0	0	0	0	0	1	0	0	1	0
84	3	1	2	3	1	1	1	0	0	4	2	6	1	10	2	0	0	0	0	1	0	0	1	1	0	0	0	0	0	1	0	0	0	0	0	0	0	0	0	0	0	1	1	1	0	0	0	1	0
61	3	1	2	3	1	2	2	0	0	13	4	6.9	1	14	3	0	0	0	0	1	0	0	0	0	0	0	1	1	0	1	1	1	0	1	0	1	0	0	0	0	1	1	0	0	0	0	0	1	0
53	2	2	3	1	1	2	1	0	0	13	4	14.2	2	14	3	0	0	0	0	1	0	0	0	0	0	0	0	0	0	1	1	1	1	1	0	1	0	0	1	0	0	0	0	0	1	0	0	0	0
64	3	2	4	3	1	1	1	0	0	9	3	9.7	2	8	2	0	0	0	0	0	0	0	0	0	1	0	1	0	0	1	1	1	0	1	0	1	1	0	1	0	1	0	0	0	1	1	1	1	0
72	3	2	4	1	1	2	2	0	0	13	4	8.3	2	11	3	1	0	0	0	1	0	0	1	0	0	0	0	0	0	1	1	1	1	1	0	1	0	0	1	0	0	1	0	0	1	1	1	1	1
33	1	1	2	1	1	2	1	1	0	8	3	12.4	2	17	3	0	0	0	0	1	0	0	0	0	0	0	1	0	0	1	1	1	0	1	0	1	1	0	1	0	0	0	0	0	0	0	0	1	0
55	2	2	3	3	1	2	1	0	0	19	4	9.3	2	3	1	0	0	0	0	1	1	0	0	0	0	0	0	0	0	1	1	1	0	0	1	1	1	0	1	0	0	0	0	0	0	0	0	1	0
45	2	1	3	2	1	2	1	1	0	3	2	13.2	2	10	2	0	0	0	0	1	0	0	1	0	1	0	0	0	0	1	1	1	0	1	0	1	0	0	1	0	0	1	1	1	0	0	0	1	0
60	3	2	4	1	1	2	1	0	0	13	4	13.2	2	8	2	0	0	0	0	0	0	0	1	0	1	0	0	0	0	1	1	0	0	0	0	1	1	0	1	0	0	1	0	0	0	0	0	1	0
48	2	2	3	1	1	1	1	0	0	10	3	13.1	2	7	2	0	0	0	0	1	0	0	0	0	0	0	0	0	0	1	1	1	0	1	0	1	1	0	1	0	0	0	0	0	0	0	0	1	0
78	3	1	2	3	1	1	1	0	1	18	4	7.6	2	22	3	0	0	0	0	1	0	0	1	0	0	0	0	0	0	1	1	1	0	0	1	1	1	0	1	0	0	1	1	1	1	1	1	1	0
64	3	1	3	1	1	2	1	1	1	11	4	6.5	1	15	3	0	0	0	0	1	0	0	0	0	1	0	0	0	0	1	1	0	0	0	0	1	0	1	1	0	0	1	0	0	0	0	0	1	0
58	2	1	3	2	1	2	2	1	1	3	2	12.2	2	11	3	0	0	0	0	1	0	0	1	0	1	0	0	1	0	1	1	1	0	1	0	1	1	0	1	0	1	0	0	0	1	0	0	1	0
60	3	2	2	3	1	1	1	0	0	5	2	6.9	1	4	1	0	0	0	0	1	0	0	0	0	0	0	0	0	0	1	1	0	0	0	0	1	1	0	0	0	0	1	1	1	0	0	0	0	0
57	2	1	3	1	1	2	1	0	0	13	4	7.6	2	4	1	0	0	0	0	1	0	0	1	0	0	0	0	0	0	1	1	0	0	0	0	1	1	0	1	0	1	0	0	0	1	1	1	1	1
57	2	1	2	1	1	2	1	1	0	8	3	14.8	2	8	2	0	0	0	0	1	0	0	0	0	0	0	0	1	0	1	1	1	1	1	0	1	0	0	1	0	0	0	0	0	1	0	0	1	0
36	1	1	1	1	1	2	1	0	0	3	2	11.4	2	6	2	0	0	0	0	0	0	0	0	0	1	0	0	0	0	1	1	1	0	1	0	1	1	0	1	0	0	1	0	0	0	0	0	1	0
63	3	2	3	1	1	2	2	0	0	11	4	7.8	2	12	3	0	0	0	0	1	0	0	0	1	0	0	0	0	0	1	1	1	0	1	0	1	1	0	1	0	0	0	0	0	1	0	0	1	0
64	3	1	2	3	1	1	1	0	0	3	2	8.2	2	7	2	0	0	0	0	1	0	0	1	0	1	0	0	0	0	1	1	0	0	0	0	1	1	1	1	0	0	1	0	0	1	1	1	1	0
61	3	2	3	3	1	1	1	0	0	13	4	8.6	2	10	2	0	0	0	0	0	0	0	1	0	1	0	1	0	0	1	1	1	1	1	0	1	1	0	1	0	0	1	0	0	1	0	0	1	0
49	2	2	3	2	1	1	1	0	0	3	2	6.8	1	12	3	0	0	0	0	1	0	0	1	0	1	0	0	1	0	1	1	0	0	0	0	1	1	0	0	0	0	1	1	1	0	0	0	1	0
58	2	1	1	2	1	1	1	1	1	11	4	8.9	2	7	2	0	0	0	0	1	0	0	1	0	1	0	0	0	0	1	1	1	0	1	0	1	1	0	0	0	0	1	0	0	1	1	1	1	0
52	2	1	2	2	1	1	2	1	1	11	4	9.9	2	13	3	0	0	0	0	1	0	0	1	0	1	0	0	0	0	1	1	1	0	1	0	0	0	0	0	0	0	1	0	0	0	0	0	1	0
61	3	1	3	3	1	1	1	1	0	13	4	8.3	2	6	2	0	0	0	0	1	0	0	1	0	0	0	0	0	0	1	1	1	1	1	0	1	1	0	1	0	0	0	0	0	1	0	0	1	0
57	2	2	2	3	1	2	2	0	0	7	3	10.2	2	7	2	0	0	0	0	1	0	1	0	0	0	0	0	0	0	1	1	1	0	0	1	1	0	0	1	0	0	0	0	0	1	0	0	1	0
74	3	2	4	1	1	2	2	0	0	33	4	6.2	1	10	2	0	0	0	0	1	0	0	1	0	0	0	0	0	0	1	1	1	0	0	1	1	0	0	1	0	0	0	0	0	1	1	1	1	0
40	2	1	1	2	1	1	1	0	0	3	2	13.4	2	5	1	0	0	0	0	1	0	0	0	0	0	0	0	0	0	1	1	1	0	0	1	1	1	0	0	0	0	0	0	0	0	0	0	1	0
74	3	1	3	3	1	1	1	0	0	13	4	8.1	2	15	3	0	0	0	0	1	0	0	1	0	0	0	0	1	0	1	1	1	1	1	0	1	0	0	1	0	0	1	0	0	1	1	0	1	0
66	3	1	3	2	1	1	1	1	0	16	4	8.6	2	11	3	0	0	0	0	1	0	0	1	0	1	0	1	0	0	1	1	1	0	0	1	1	0	0	1	0	0	0	0	0	1	0	0	0	0
29	1	1	2	1	2	2	1	1	1	3	2	9.8	2	13	3	0	0	0	0	1	0	0	0	0	1	0	0	0	0	1	1	1	0	1	0	1	1	0	1	0	0	1	0	0	0	0	0	0	0
55	2	2	3	3	1	1	1	0	0	11	4	6.7	1	23	3	1	0	0	0	0	0	0	1	1	0	0	0	1	0	1	1	1	1	0	0	0	0	0	0	0	0	1	1	1	1	1	0	1	0
88	3	2	4	1	1	2	2	0	0	7	3	14.6	2	3	1	0	0	0	0	1	0	0	1	1	0	0	1	1	0	1	1	1	1	1	0	0	0	0	0	0	0	1	0	0	1	1	0	1	0
62	3	2	3	3	1	1	1	0	0	4	2	6	1	35	3	0	0	0	0	1	0	0	1	1	1	1	1	1	0	1	0	0	0	0	0	0	0	0	0	0	0	1	0	0	0	0	0	0	0
71	3	1	1	3	1	1	1	0	0	18	4	6.7	1	7	2	0	0	0	0	1	0	0	1	0	1	0	0	0	0	1	1	1	0	1	0	1	0	0	1	0	1	0	0	0	1	1	1	1	1
79	3	1	2	3	1	1	1	0	0	17	4	11.8	2	13	3	0	0	0	0	1	0	0	1	0	1	0	0	1	0	1	1	1	1	1	0	1	0	0	1	0	0	1	1	1	1	1	0	1	0
62	3	1	2	3	1	1	1	1	1	3	2	10.5	2	7	2	0	0	0	0	1	0	0	0	0	1	0	0	1	0	1	1	1	0	1	0	1	0	0	1	0	0	0	0	0	0	0	0	1	0
73	3	2	2	3	1	1	1	0	0	3	2	14.7	2	13	3	0	0	0	0	0	0	0	1	1	0	0	0	0	0	1	1	1	0	0	1	1	1	0	0	0	0	0	0	0	0	0	0	1	0
93	3	2	3	3	2	1	1	0	0	8	3	6.4	1	9	2	1	0	0	0	1	0	0	1	1	1	0	0	0	0	1	1	0	0	0	0	1	0	0	1	0	0	1	1	1	1	0	0	1	0
49	2	2	3	3	1	2	2	0	0	13	4	14.6	2	12	3	0	0	0	0	0	0	1	1	0	1	0	0	0	0	1	1	1	1	1	0	1	0	0	1	0	0	1	1	1	0	0	0	1	0
58	2	1	2	2	1	2	1	0	0	3	2	10.8	2	8	2	0	0	0	0	0	0	0	0	0	1	0	0	1	0	1	1	1	0	1	0	1	1	0	0	0	0	1	0	0	0	0	0	0	0
34	1	2	2	2	1	2	2	0	0	6	3	10.8	2	4	1	0	0	0	0	1	0	0	0	0	0	0	0	0	0	1	1	1	1	1	0	0	0	0	0	0	0	0	0	0	0	0	0	0	0
73	3	2	3	3	2	2	1	0	0	13	4	6.8	1	10	2	0	0	0	0	1	0	0	1	0	0	0	0	0	0	1	1	1	0	0	1	1	0	0	1	0	0	1	0	0	1	1	1	1	0
65	3	1	4	3	1	2	1	1	1	13	4	9.7	2	10	2	0	0	0	0	1	0	1	1	0	0	0	1	0	0	1	1	1	0	0	1	1	0	0	1	0	0	1	1	1	1	1	1	1	0
74	3	2	3	3	2	2	1	0	0	17	4	6.9	1	11	3	0	0	0	0	1	0	0	1	0	0	0	0	0	0	1	1	0	0	0	0	1	1	1	1	0	0	1	0	0	1	1	1	1	0
59	2	1	4	2	1	2	1	1	1	3	2	#NULL!	3	9	2	0	0	0	0	1	0	0	0	0	0	0	0	0	0	1	1	1	0	0	1	1	0	0	1	0	0	0	0	0	0	0	0	1	0
64	3	1	2	2	1	2	1	1	1	3	2	14.7	2	9	2	0	0	0	0	1	0	0	0	0	1	0	0	0	0	1	1	1	0	0	1	1	0	0	1	0	0	1	1	1	0	0	0	1	0
60	3	1	3	3	1	1	1	1	1	10	3	9	2	26	3	0	0	0	0	1	0	0	0	0	1	0	0	0	0	1	1	1	0	1	1	0	0	0	0	0	0	1	1	1	0	0	0	0	0
56	2	2	4	3	1	2	1	0	0	4	2	13.3	2	7	2	0	0	0	0	1	0	0	0	0	0	0	0	0	0	1	1	1	1	1	0	1	0	0	1	0	0	0	0	0	1	0	0	1	0
63	3	1	3	1	1	2	1	1	1	15	4	9	2	13	3	0	0	0	0	1	0	0	0	0	1	0	0	1	0	1	1	1	1	1	0	1	0	0	1	0	0	0	0	0	1	0	0	1	0
74	3	2	3	3	1	1	1	0	0	31	4	9.3	2	14	3	0	0	0	0	1	0	0	1	0	1	0	0	1	0	1	1	1	1	1	0	1	1	0	1	0	0	1	1	1	1	1	1	1	1
53	2	1	2	3	1	1	1	0	0	8	3	5.8	1	6	2	0	0	0	0	1	0	0	0	0	1	0	0	0	0	1	1	0	0	0	0	1	1	1	1	0	0	0	0	0	1	0	0	0	0
69	3	2	3	3	1	2	1	0	0	19	4	11.8	2	6	2	0	0	0	0	1	0	0	0	1	1	0	0	1	0	1	1	1	0	0	1	1	1	0	0	0	0	0	0	0	0	0	0	1	0
80	3	2	3	3	1	2	1	0	0	23	4	8.5	2	10	2	0	0	0	0	1	0	0	1	0	0	0	1	0	0	1	1	1	1	1	0	1	1	0	1	0	0	0	0	0	1	1	1	1	0
68	3	1	3	3	1	2	1	0	0	29	4	11.1	2	11	3	0	0	0	0	1	0	0	1	0	0	0	0	0	0	1	1	1	1	1	0	0	0	0	0	0	0	0	0	0	0	0	0	1	0
56	2	1	2	2	1	1	1	1	0	5	2	5.1	1	22	3	0	0	0	0	1	0	0	0	0	1	0	0	0	0	1	1	1	1	1	0	0	0	0	0	0	0	1	1	1	1	0	0	0	0
63	3	2	4	3	1	1	1	0	0	3	2	6.1	1	10	2	0	0	0	0	1	0	0	0	0	0	0	0	1	0	1	1	0	0	0	0	1	1	0	0	0	1	0	0	0	1	0	0	1	0
44	2	2	3	2	1	2	1	0	0	3	2	8.9	2	6	2	0	0	0	0	0	0	0	0	0	0	0	0	1	0	1	1	1	0	1	0	1	1	1	0	0	0	0	0	0	0	0	0	0	0
66	3	1	3	1	1	1	1	0	0	8	3	11.5	2	10	2	1	0	0	0	1	0	0	0	0	1	0	0	0	0	1	1	1	1	1	0	1	1	0	1	0	0	1	1	1	1	0	0	1	0
55	2	2	3	1	2	1	2	0	0	9	3	8.1	2	8	2	0	0	0	0	1	0	0	1	0	0	0	0	0	0	1	1	1	0	1	0	1	1	1	0	0	0	1	1	1	1	1	1	1	0
77	3	1	2	3	1	2	1	0	0	13	4	6.5	1	6	2	0	0	0	0	1	0	0	1	0	1	0	1	0	0	1	1	0	0	0	0	1	0	0	1	0	0	0	0	0	1	1	1	1	0
70	3	1	2	2	1	2	1	0	0	16	4	6.5	1	5	1	0	0	0	0	1	0	0	1	0	0	0	1	0	0	1	1	1	1	1	0	0	0	0	0	0	0	1	1	1	1	0	0	1	0
73	3	2	2	1	1	2	2	0	0	11	4	11.4	2	10	2	0	0	0	0	1	0	0	1	0	0	0	0	0	0	1	1	1	0	1	0	1	0	0	1	0	1	0	0	0	1	1	0	1	0
67	3	2	4	3	2	2	1	0	0	3	2	7	2	9	2	1	0	0	0	1	0	0	1	0	1	0	0	0	0	1	1	0	0	0	0	1	0	1	0	0	0	1	1	1	0	0	0	1	0
86	3	1	2	3	1	1	1	0	0	20	4	9.5	2	11	3	0	0	0	0	1	0	0	1	0	0	0	0	1	0	1	1	1	1	1	0	1	0	0	1	0	0	1	1	1	1	0	0	1	0
76	3	2	3	3	1	2	1	0	0	9	3	10.7	2	8	2	0	0	0	0	1	0	0	1	0	1	0	0	0	0	1	1	1	0	1	0	1	1	0	1	0	1	0	0	0	1	1	1	1	0
52	2	1	3	1	1	1	1	0	0	16	4	11.3	2	8	2	0	0	0	0	1	0	0	1	0	1	0	0	0	0	1	1	1	0	0	1	1	1	0	1	0	0	1	1	1	1	1	1	1	0
59	2	2	3	3	1	1	1	0	0	11	4	6.3	1	10	2	0	0	0	0	0	0	1	0	0	1	0	1	1	0	1	1	0	0	0	0	1	0	0	1	0	0	0	0	0	0	0	0	0	0
74	3	2	3	3	1	1	1	0	0	3	2	8.5	2	7	2	1	0	0	0	1	0	0	0	0	1	0	0	0	0	1	1	1	0	1	0	1	0	0	0	0	1	1	1	1	1	0	0	1	0
79	3	2	3	3	1	2	1	0	0	21	4	7	2	12	3	0	0	0	0	0	0	0	1	0	0	0	0	0	0	1	1	1	0	1	0	1	0	0	1	0	0	0	0	0	1	1	1	1	0
71	3	1	1	2	1	1	1	0	0	29	4	7.1	2	25	3	0	0	0	0	0	1	0	1	0	0	0	0	1	0	1	1	1	0	0	1	1	0	0	1	0	1	1	1	1	1	1	0	1	0
62	3	2	3	3	1	1	1	0	0	10	3	11.7	2	8	2	0	0	0	0	1	0	0	0	0	0	0	0	0	0	1	1	1	1	1	0	1	0	0	1	0	0	1	0	0	1	0	0	1	0
36	1	1	1	2	1	1	1	0	0	3	2	12.1	2	11	3	1	0	0	0	1	0	0	0	0	0	0	0	0	0	1	1	1	0	1	0	1	1	0	0	0	0	1	0	0	0	0	0	0	0
84	3	1	2	3	1	1	1	0	0	13	4	10.2	2	7	2	0	0	0	0	1	0	0	1	0	0	0	0	0	0	1	1	1	0	1	0	1	0	0	1	0	1	0	0	0	1	1	1	1	0
75	3	1	4	1	1	2	1	0	0	18	4	13	2	10	2	0	0	0	0	1	0	0	1	0	0	0	0	0	0	1	1	1	1	1	0	1	1	0	1	0	0	0	0	0	1	1	0	1	0
57	2	2	2	3	2	1	1	0	0	11	4	7	2	2	1	0	0	0	0	1	0	0	1	0	0	0	0	0	0	1	1	0	0	0	0	1	1	1	1	0	0	0	0	0	1	0	0	1	0
68	3	2	2	1	1	1	1	0	0	21	4	10.4	2	11	3	0	0	0	0	1	0	0	0	0	1	0	0	1	0	1	1	1	1	1	0	1	0	0	1	0	0	1	1	1	1	0	0	1	0
78	3	2	3	3	1	2	1	0	0	13	4	8.1	2	7	2	0	0	0	0	1	0	0	1	0	1	0	0	0	0	1	1	1	0	1	0	1	1	0	1	0	1	0	0	0	0	0	0	1	0
67	3	1	2	1	2	1	1	0	0	9	3	11.7	2	12	3	1	0	0	1	0	0	0	0	0	1	0	0	0	0	1	1	1	1	1	0	1	0	0	1	0	0	1	1	1	1	0	0	1	0
78	3	2	3	3	2	1	1	0	0	9	3	10.4	2	19	3	0	0	0	0	0	0	0	1	0	0	0	0	1	0	1	1	1	1	1	0	0	0	0	0	0	0	0	0	0	1	1	1	1	0
78	3	2	4	3	1	1	1	0	0	5	2	10.9	2	9	2	0	0	0	0	1	0	0	1	0	0	0	0	0	0	1	1	1	1	1	0	1	1	0	1	0	0	0	0	0	1	1	1	1	1
83	3	1	3	1	1	1	1	1	1	13	4	9	2	6	2	0	0	0	0	1	0	0	1	0	0	0	0	1	0	1	1	1	0	1	0	1	0	0	0	0	1	0	0	0	1	1	0	1	0
67	3	2	3	3	1	2	1	0	0	16	4	8.8	2	7	2	0	0	0	0	1	0	0	1	0	0	0	0	0	0	1	1	0	0	0	0	1	1	0	1	0	0	0	0	0	1	1	1	1	0
80	3	1	3	1	1	2	1	0	0	5	2	12	2	12	3	0	0	0	0	1	0	0	1	0	1	0	0	1	0	1	1	1	1	0	0	0	0	0	0	0	0	1	0	0	1	1	1	1	0
59	2	1	2	2	1	2	1	0	0	3	2	9.9	2	12	3	1	0	0	0	0	0	0	0	0	1	1	0	0	0	1	1	1	1	1	0	0	0	0	0	0	0	1	0	0	0	0	0	0	0
72	3	2	4	3	1	2	1	0	0	14	4	9.4	2	12	3	0	0	0	0	0	0	0	0	0	1	0	0	0	0	1	1	1	1	1	0	0	0	0	0	0	0	0	0	0	0	0	0	1	0
74	3	2	2	3	1	1	1	0	0	33	4	11.9	2	9	2	0	0	0	0	0	0	0	1	1	1	0	0	1	0	1	1	1	0	1	1	1	0	0	1	0	0	0	0	0	1	1	1	1	0
70	3	2	3	1	1	1	2	0	0	5	2	7.2	2	11	3	0	0	0	0	1	0	0	0	0	0	0	1	0	0	1	1	0	0	0	0	1	1	0	1	0	1	0	0	0	1	0	0	1	0
74	3	2	3	3	2	2	1	0	0	9	3	11.9	2	8	2	0	0	0	0	1	0	1	0	0	1	0	1	0	0	1	1	1	1	1	0	1	0	0	1	0	0	1	0	0	0	0	0	1	0
69	3	1	3	3	1	1	1	1	0	9	3	12.1	2	8	2	0	0	0	0	1	0	0	0	0	0	0	0	1	0	1	1	1	0	0	1	1	1	0	1	0	0	0	0	0	1	1	1	1	0
73	3	2	3	3	2	1	1	0	0	8	3	9.4	2	11	3	0	0	0	0	0	0	0	1	0	1	0	0	0	0	1	1	1	0	1	0	1	1	0	0	0	1	1	0	0	1	1	1	1	0
69	3	1	4	3	1	1	1	0	0	17	4	8.9	2	8	2	0	0	0	0	0	0	0	1	0	1	0	0	0	0	1	1	1	1	0	0	1	1	0	0	0	0	0	0	0	1	1	1	1	0
87	3	2	4	3	2	1	1	0	0	13	4	8.3	2	20	3	0	0	0	0	1	0	0	1	1	0	0	0	0	0	1	1	1	1	1	0	1	1	0	1	0	0	0	0	0	1	1	1	1	1
33	1	2	2	2	1	1	2	0	0	5	2	5.1	1	4	1	0	0	0	0	1	0	0	0	0	0	0	0	0	1	0	0	0	0	0	0	0	0	0	0	0	0	0	0	0	0	0	0	0	0
72	3	1	3	3	1	1	1	1	0	13	4	8.1	2	3	1	0	0	0	0	1	0	0	0	0	1	0	0	0	0	1	1	1	0	1	0	1	1	1	1	0	0	0	0	0	0	0	0	0	0
72	3	1	2	2	1	1	1	0	0	6	3	8.1	2	6	2	0	0	0	0	1	0	0	1	0	0	0	0	0	0	1	1	1	0	1	0	1	1	0	1	0	1	0	0	0	1	1	1	1	0
33	1	2	1	2	1	2	1	0	0	3	2	6	1	6	2	0	0	0	0	1	0	0	0	0	0	0	0	0	0	1	1	1	1	1	0	0	0	0	0	0	0	0	0	0	0	0	0	0	0
73	3	2	2	3	1	1	2	0	0	3	2	11.7	2	9	2	0	0	0	0	0	0	0	1	0	1	0	0	0	0	1	1	1	0	0	1	1	1	0	0	0	0	1	1	1	1	1	1	1	0
46	2	2	3	2	1	2	2	0	0	6	3	6.1	1	8	2	0	0	0	1	1	0	0	1	1	0	0	0	1	0	1	1	1	0	1	0	1	0	0	1	0	0	1	1	1	1	1	1	1	0
52	2	2	3	3	1	2	2	0	0	5	2	10.3	2	5	1	0	0	0	0	1	0	0	0	0	1	0	0	0	0	1	1	1	1	1	0	0	0	0	0	0	0	1	0	0	0	0	0	1	0
75	3	2	3	3	1	2	1	0	0	10	3	11.3	2	4	1	0	0	0	0	1	0	0	1	0	0	0	0	0	0	1	1	1	0	0	1	1	1	0	1	0	0	0	0	0	1	1	1	1	0
74	3	1	2	1	1	2	1	0	0	4	2	11.2	2	8	2	0	0	0	0	1	0	0	0	0	0	0	0	0	0	1	1	1	0	0	1	1	0	0	1	0	0	1	0	0	1	1	1	1	0
66	3	1	2	2	1	2	1	1	1	11	4	6.4	1	11	3	0	0	0	0	1	0	0	1	0	1	0	0	0	0	1	1	1	0	0	1	1	1	0	1	0	0	1	1	1	1	1	1	1	1
49	2	1	2	3	2	1	2	0	0	4	2	18.1	2	7	2	0	0	0	0	1	0	0	0	0	0	0	0	0	0	0	0	0	0	0	0	0	0	0	0	0	0	0	0	0	0	0	0	0	0
53	2	1	2	2	1	1	1	0	0	3	2	13.9	2	6	2	0	0	0	0	1	0	0	1	0	0	0	0	1	0	1	1	1	1	1	0	1	1	0	0	0	0	0	0	0	0	0	0	1	0
65	3	1	3	2	1	2	1	0	0	9	3	9.9	2	8	2	0	0	0	0	1	0	0	0	0	0	0	0	1	0	1	1	1	1	1	0	1	0	0	1	0	0	0	0	0	1	1	1	1	0
63	3	1	3	3	1	1	1	0	0	4	2	6.6	1	25	3	0	0	0	0	1	0	0	0	0	0	0	1	0	0	1	1	0	0	0	0	1	0	1	1	0	0	0	0	0	1	1	1	1	0
65	3	2	4	3	1	2	1	0	0	10	3	6	1	6	2	0	0	0	0	1	0	0	1	0	1	0	0	1	0	1	1	0	0	0	0	1	0	1	1	0	0	1	1	1	0	0	0	1	1
69	3	1	2	3	1	1	1	1	0	8	3	7.3	2	5	1	0	0	0	0	1	0	0	0	0	0	0	0	0	0	1	1	0	0	0	0	1	1	0	1	0	1	0	0	0	0	0	0	1	0
68	3	1	3	1	1	1	1	1	0	9	3	8.9	2	11	3	0	0	0	0	1	0	0	1	0	0	0	0	1	0	1	1	1	0	1	0	1	1	0	1	0	0	0	0	0	1	0	0	1	0
63	3	2	2	3	1	1	2	0	0	13	4	9.9	2	8	2	0	0	0	0	1	0	0	0	0	1	1	0	0	0	1	1	0	0	0	0	1	1	1	1	0	0	1	0	0	0	0	0	1	0
79	3	2	3	3	1	1	1	0	0	13	4	7	2	8	2	0	0	0	0	1	0	0	1	0	0	0	0	0	0	1	1	0	0	0	0	1	1	0	1	0	0	1	0	0	1	1	1	1	1
44	2	1	1	1	1	2	1	0	0	9	3	9.2	2	4	1	0	0	0	0	1	0	0	1	0	1	0	1	0	0	1	1	1	0	1	0	1	1	0	1	0	0	0	0	0	0	0	0	1	0
70	3	2	3	3	2	1	1	0	0	4	2	13.2	2	6	2	0	0	0	0	1	0	0	1	0	1	0	1	0	0	1	1	1	1	0	0	1	0	0	1	0	1	0	0	0	0	0	0	1	0
79	3	1	4	3	1	2	1	1	1	13	4	8.2	2	16	3	0	0	0	0	1	0	1	0	0	0	0	1	1	0	1	1	1	0	0	1	1	0	0	1	0	0	0	0	0	1	0	0	1	0
65	3	1	2	3	2	2	1	0	0	13	4	8	2	25	3	1	0	0	0	0	0	0	1	0	1	0	0	0	0	1	1	1	1	1	0	1	1	0	1	0	0	0	0	0	0	0	0	1	0
79	3	1	2	3	1	2	1	1	0	13	4	9.6	2	9	2	0	0	0	0	1	0	0	1	0	0	0	0	0	0	1	1	1	0	0	1	1	0	0	1	0	0	0	0	0	1	1	1	1	0
65	3	2	3	1	1	1	1	0	0	6	3	5.8	1	4	1	0	0	0	0	1	0	0	1	0	0	0	1	0	0	0	0	0	0	0	0	0	0	0	0	0	0	0	0	0	1	0	0	1	0
67	3	2	1	2	1	1	1	0	0	8	3	5.8	1	5	1	0	0	0	0	0	0	0	1	1	0	1	0	0	0	1	1	0	0	0	0	1	0	1	1	0	0	0	0	0	1	1	1	1	0
50	2	2	3	1	1	2	1	0	0	13	4	8.7	2	5	1	0	0	0	0	0	0	0	0	0	0	0	0	1	0	1	1	1	1	1	0	0	0	0	0	0	0	1	0	0	0	0	0	0	0
65	3	1	2	3	1	1	1	1	1	13	4	10.4	2	9	2	0	0	0	0	1	0	0	1	0	0	0	0	0	0	1	1	1	0	1	0	1	1	0	1	0	1	0	0	0	1	1	0	1	0
73	3	2	4	3	2	2	1	0	0	21	4	9.8	2	17	3	1	0	0	0	1	0	0	1	0	1	0	1	0	0	1	1	1	0	0	1	1	1	0	1	0	0	0	0	0	1	1	1	1	0
70	3	2	3	3	1	2	1	0	0	22	4	#NULL!	3	9	2	0	0	0	0	1	0	0	1	0	0	0	1	0	0	1	1	1	0	1	0	1	1	0	1	0	0	0	0	0	1	1	0	1	0
50	2	2	3	1	1	2	2	0	0	9	3	7.6	2	7	2	0	0	0	0	1	0	0	0	0	0	0	0	0	0	1	1	1	0	1	0	1	1	0	1	0	0	0	0	0	0	0	0	1	0
55	2	2	3	1	1	2	1	0	0	13	4	7.5	2	14	3	0	0	0	1	1	0	1	0	1	0	0	0	0	0	1	1	0	0	0	0	1	0	1	1	0	0	0	0	0	0	0	0	0	0
69	3	1	3	2	1	1	2	0	1	13	4	6.2	1	10	2	0	0	0	0	1	0	0	1	0	0	0	0	1	0	1	1	1	0	0	1	1	0	0	1	0	0	1	0	0	1	1	1	1	0
64	3	2	4	3	1	2	1	0	0	9	3	7	2	5	1	0	0	0	0	1	0	0	0	0	0	0	0	0	0	1	1	0	0	0	0	1	1	0	1	0	0	0	0	0	0	0	0	0	0
72	3	1	3	3	1	1	2	0	0	10	3	7.1	2	8	2	0	0	0	0	1	0	0	0	0	1	0	1	1	0	1	1	0	0	0	0	1	0	0	1	0	0	0	0	0	1	1	1	1	0
57	2	1	2	1	2	1	1	1	1	13	4	9.1	2	26	3	0	0	0	0	1	0	0	1	0	0	0	0	0	0	1	1	0	0	0	0	1	0	1	1	0	0	1	1	1	1	1	1	1	0
59	2	1	2	2	1	1	1	1	0	13	4	9.1	2	6	2	0	0	0	0	1	0	0	0	1	0	0	0	1	0	1	1	1	0	1	0	1	1	1	1	0	0	0	0	0	0	0	0	1	0
67	3	1	3	3	1	1	1	1	0	3	2	10.6	2	8	2	0	0	0	0	1	0	0	1	0	1	0	0	0	0	1	1	1	0	1	0	1	1	1	0	0	0	0	0	0	0	0	0	1	0
56	2	1	2	1	1	2	1	1	0	3	2	12.8	2	6	2	0	0	0	0	1	0	0	1	0	1	0	0	1	0	1	1	1	1	1	0	1	0	0	1	0	0	0	0	0	0	0	0	1	0
33	1	1	1	2	1	1	1	0	0	9	3	9.5	2	6	2	0	0	0	0	0	0	0	0	0	0	0	0	1	0	1	1	1	0	0	1	1	1	0	0	0	0	1	0	0	0	0	0	0	0
68	3	1	3	1	1	2	2	0	0	23	4	15.5	2	8	2	0	0	0	0	1	0	0	1	0	0	0	0	1	0	1	1	1	1	1	0	1	0	0	1	0	0	1	1	1	1	1	1	1	0
57	2	2	3	3	1	2	1	0	0	13	4	13.1	2	10	2	0	0	0	0	1	0	0	0	0	1	0	0	0	0	1	1	1	1	1	0	1	0	0	1	0	0	1	1	1	1	0	0	0	0
90	3	2	3	3	1	1	1	0	0	3	2	16.4	2	27	3	0	0	0	0	1	0	0	1	1	1	1	0	0	0	1	1	1	1	1	0	0	0	0	0	0	0	0	0	0	1	1	1	1	0
51	2	1	2	2	1	2	1	0	0	5	2	12.4	2	6	2	0	0	0	0	1	0	0	0	0	1	0	0	0	0	1	1	1	1	1	0	1	1	0	1	0	0	0	0	0	0	0	0	1	0
59	2	2	3	1	1	1	1	0	0	13	4	9.9	2	17	3	0	0	0	0	1	0	0	1	0	0	0	0	0	0	1	1	1	0	0	1	1	0	0	1	0	0	1	1	1	1	1	1	1	0
65	3	1	4	3	1	2	1	1	0	13	4	8.4	2	14	3	0	0	0	0	0	0	0	1	0	1	0	1	0	0	1	1	0	0	0	0	1	1	1	1	0	0	1	1	1	0	0	0	0	0
56	2	1	2	3	1	2	2	1	0	7	3	7.8	2	10	2	0	0	0	0	0	0	0	1	0	1	0	0	0	0	1	1	1	1	1	0	1	1	0	0	0	0	0	0	0	1	1	1	0	0
46	2	2	3	2	1	2	2	0	0	7	3	7.3	2	8	2	0	0	0	0	0	0	0	0	0	0	0	0	0	0	1	1	1	1	1	0	0	0	0	0	0	0	1	0	0	1	0	0	0	0
68	3	1	4	1	1	2	1	0	0	8	3	9.2	2	8	2	0	0	0	0	0	0	0	1	0	1	0	0	0	0	1	1	1	0	0	1	1	1	0	1	0	0	0	0	0	1	0	0	1	0
68	3	2	2	3	1	1	1	0	0	13	4	9	2	7	2	0	0	0	0	1	0	0	1	0	0	0	0	0	0	1	1	1	0	1	0	1	1	0	0	0	0	0	0	0	1	1	1	1	0
76	3	1	2	3	1	2	1	0	0	18	4	7.1	2	9	2	0	0	0	0	1	0	0	1	1	0	0	0	0	0	1	1	0	0	0	0	1	0	0	1	0	0	1	1	1	1	1	1	1	1
77	3	1	3	3	1	2	1	0	0	13	4	7.3	2	3	1	0	0	0	0	1	0	0	1	1	0	0	1	0	0	1	1	1	0	1	0	1	0	0	1	0	0	1	0	0	1	1	1	1	0
76	3	2	3	3	2	1	1	0	0	23	4	8.5	2	19	3	0	0	0	0	1	0	1	1	0	0	0	1	0	0	1	1	1	0	0	1	1	1	0	1	0	0	0	0	0	1	1	1	1	0
78	3	1	4	3	1	1	1	0	0	20	4	8.1	2	6	2	0	0	0	0	1	0	0	1	0	0	0	0	0	0	1	1	1	0	0	1	1	1	0	1	0	0	0	0	0	1	1	1	1	1
54	2	2	2	3	1	2	1	0	0	18	4	14.4	2	12	3	0	0	0	0	1	0	0	0	0	0	0	0	0	0	1	1	1	1	1	0	1	0	0	1	0	0	0	0	0	1	0	0	1	0
65	3	1	2	3	1	1	1	1	0	13	4	5.6	1	4	1	0	0	0	0	1	0	0	1	0	0	0	0	1	0	0	0	0	0	0	0	0	0	0	0	0	0	0	0	0	0	0	0	0	0
40	2	1	1	2	1	1	1	0	0	3	2	10.6	2	7	2	0	0	0	0	1	0	0	1	0	1	0	0	0	0	1	1	1	1	1	0	1	1	0	1	0	0	1	0	0	0	0	0	1	0
34	1	1	2	1	1	1	1	1	0	5	2	9.7	2	5	1	0	0	0	0	0	0	0	0	0	1	0	0	0	0	1	1	1	0	1	0	1	1	0	0	0	0	0	0	0	0	0	0	0	0
78	3	2	4	3	1	2	1	0	0	23	4	8.8	2	14	3	0	0	0	0	1	0	0	0	0	0	0	1	1	0	1	1	1	0	0	1	1	0	0	1	0	0	1	0	0	0	0	0	1	0
67	3	1	3	3	1	1	1	0	0	3	2	13.1	2	9	2	0	0	0	0	1	0	0	1	0	1	1	0	0	0	1	1	1	1	1	0	1	1	0	1	0	0	1	0	0	1	1	1	1	1
61	3	2	3	1	1	1	1	0	0	3	2	7.4	2	5	1	0	0	0	0	1	0	0	1	0	1	0	0	0	0	1	1	0	0	0	0	1	1	0	0	0	0	1	0	0	1	0	0	1	0
54	2	2	3	2	1	2	2	0	0	3	2	11.7	2	8	2	0	0	0	0	0	0	0	1	0	1	0	0	0	0	1	1	1	1	1	0	1	1	0	0	0	0	0	0	0	0	0	0	1	0
51	2	1	1	2	1	1	1	0	0	4	2	6.1	1	6	2	0	0	0	0	1	0	0	1	0	0	0	1	1	0	0	0	0	0	0	0	0	0	0	0	0	0	0	0	0	0	0	0	1	0
46	2	2	2	2	1	2	1	0	0	5	2	7.2	2	7	2	0	0	0	0	1	0	0	1	0	0	0	0	0	0	1	1	0	0	0	0	1	1	1	0	0	0	0	0	0	0	0	0	1	0
78	3	2	3	3	1	1	1	0	0	13	4	11.9	2	41	3	1	0	0	0	1	0	0	1	1	1	0	0	0	0	1	1	1	1	1	0	1	0	0	1	0	0	0	0	0	0	0	0	1	0
59	2	2	2	2	1	2	2	0	0	18	4	13.6	2	6	2	0	0	0	0	1	0	0	0	0	0	0	0	0	0	1	1	1	1	1	0	1	1	0	0	0	0	0	0	0	0	0	0	1	0
64	3	1	3	3	1	1	1	1	0	13	4	6.3	1	9	2	0	0	0	0	1	0	0	1	0	0	0	0	1	0	1	1	1	0	1	0	1	1	0	1	0	0	0	0	0	1	1	1	1	0
61	3	2	3	3	1	1	1	0	0	20	4	7.6	2	8	2	0	0	0	0	1	0	0	0	0	0	0	0	0	0	1	1	1	1	1	0	1	1	0	1	0	0	0	0	0	1	0	0	1	0
74	3	2	2	3	2	1	1	0	0	23	4	7.6	2	17	3	0	0	0	0	1	0	0	1	0	0	0	0	0	0	1	1	1	0	0	1	1	1	0	1	0	1	0	0	0	0	0	0	1	0
54	2	2	2	2	1	2	1	0	0	16	4	8	2	9	2	1	0	0	0	1	0	0	0	0	0	0	0	0	0	1	1	1	1	1	0	1	0	0	1	0	0	0	0	0	0	0	0	0	0
74	3	2	3	3	1	1	1	0	0	13	4	5.4	1	8	2	0	0	0	0	1	0	0	1	0	1	1	1	0	0	1	1	0	0	0	0	1	0	1	1	0	0	0	0	0	1	1	1	1	0
46	2	1	2	2	1	1	2	0	0	13	4	7.1	2	11	3	1	0	0	0	0	0	0	1	0	0	0	0	0	0	1	1	1	1	1	0	1	0	0	1	0	0	1	0	0	1	0	0	1	0
65	3	1	3	1	2	2	1	0	0	13	4	8.8	2	17	3	0	0	0	0	1	0	0	1	0	1	0	0	1	0	1	1	1	1	1	0	0	0	0	0	0	0	1	1	1	0	0	0	1	0
79	3	2	1	3	1	1	1	0	0	21	4	12.5	2	13	3	0	0	0	0	1	0	0	1	0	1	0	0	0	0	1	1	1	0	0	1	0	0	0	0	0	0	1	0	0	0	0	0	1	0
48	2	1	3	2	2	2	2	0	0	11	4	13.8	2	7	2	0	0	0	0	1	0	0	0	1	0	0	0	0	0	1	1	1	1	1	0	0	0	0	0	0	0	0	0	0	0	0	0	0	0
68	3	1	2	1	1	1	2	0	0	12	4	7.6	2	12	3	0	0	0	0	1	0	0	0	0	0	0	0	0	0	1	1	1	1	1	0	1	1	0	0	0	0	0	0	0	1	0	0	1	0
61	3	2	3	3	2	1	1	0	0	21	4	9.5	2	14	3	0	0	0	0	1	1	0	1	0	1	0	1	0	0	1	1	1	0	0	1	1	1	0	1	1	0	1	1	1	1	1	1	1	0
75	3	2	2	3	1	1	1	0	0	13	4	7.5	2	11	3	0	0	0	0	1	0	0	1	0	1	0	0	1	0	1	1	1	0	1	0	1	1	0	1	0	0	0	0	0	1	1	1	1	0
79	3	1	4	3	1	2	1	0	0	8	3	#NULL!	3	10	2	0	0	0	0	1	0	0	1	0	0	0	1	0	0	1	1	1	0	1	0	1	0	0	1	0	0	0	0	0	1	0	0	1	0
81	3	2	3	3	2	1	1	0	0	6	3	16	2	17	3	0	0	0	0	1	0	1	1	0	0	0	1	0	0	1	1	0	0	0	0	1	0	0	0	0	1	0	0	0	1	1	1	1	1
49	2	2	3	2	1	2	2	0	0	3	2	11.4	2	12	3	0	0	0	0	0	0	0	1	1	0	0	0	0	0	1	1	1	0	1	0	1	0	0	1	0	1	0	0	0	0	0	0	1	0
72	3	2	4	3	2	2	1	0	0	4	2	7.5	2	7	2	0	0	0	0	1	0	0	0	0	0	0	0	0	0	1	1	1	0	0	1	1	0	0	1	0	0	0	0	0	1	1	1	1	0
68	3	2	3	3	1	1	1	0	0	20	4	7.1	2	10	2	0	0	0	0	1	0	0	0	0	0	0	0	0	0	1	1	1	0	0	1	1	1	0	1	0	0	0	0	0	1	1	1	1	0
65	3	2	2	3	1	2	2	0	0	3	2	14.1	2	20	3	0	0	0	0	1	0	0	1	0	0	0	0	0	0	1	1	1	0	1	0	1	0	0	1	0	1	0	0	0	0	0	0	1	0
76	3	1	4	3	1	1	1	0	0	13	4	10.3	2	9	2	0	0	0	0	1	0	0	0	0	1	0	0	0	0	1	1	1	0	1	1	1	1	0	1	0	0	0	0	0	0	0	0	1	0
83	3	1	1	2	1	1	1	0	0	33	4	8.5	2	5	1	0	0	0	0	1	0	0	1	0	0	0	0	0	0	1	1	1	0	1	0	1	0	0	1	0	1	0	0	0	1	1	1	1	0
76	3	2	4	3	1	2	1	0	0	13	4	9.9	2	9	2	0	0	0	0	1	0	0	1	1	1	0	1	1	0	1	1	1	0	1	0	1	1	1	1	0	0	0	0	0	1	1	1	1	0
59	2	2	2	3	1	1	1	0	0	6	3	11.8	2	8	2	0	0	0	0	1	0	0	1	0	0	1	0	0	0	1	1	1	1	1	0	1	1	0	1	0	0	0	0	0	0	0	0	1	0
60	3	1	2	1	1	1	2	0	0	9	3	8.5	2	19	3	1	0	0	0	1	0	0	1	0	1	0	0	0	0	1	1	1	0	0	1	0	0	0	0	0	0	1	0	0	0	0	0	1	0
73	3	2	4	3	2	2	1	0	0	11	4	7.9	2	16	3	0	0	0	0	1	0	1	1	0	0	0	0	0	0	1	1	0	0	0	0	1	0	0	1	0	0	1	1	1	1	1	1	1	1
101	3	2	3	3	2	1	1	0	0	13	4	6.8	1	15	3	1	0	0	0	1	0	0	1	1	0	0	0	0	0	1	1	1	0	0	1	1	0	0	1	0	0	0	0	0	1	1	1	1	0
73	3	2	3	3	2	1	1	0	0	3	2	10	2	10	2	0	0	0	0	1	0	0	1	0	1	0	0	0	0	1	1	1	1	1	0	1	0	0	1	0	0	1	0	0	1	1	1	1	1
52	2	2	2	1	1	1	1	0	0	10	3	11	2	7	2	0	0	0	0	1	0	0	0	0	0	0	0	0	0	1	1	1	0	0	1	1	1	0	0	0	0	0	0	0	0	0	0	1	0
28	1	2	1	2	2	2	1	0	0	4	2	9.7	2	11	3	0	0	0	0	1	0	0	1	0	0	0	0	0	0	1	1	1	1	1	0	0	0	0	0	0	0	1	0	0	0	0	0	0	0
43	2	2	4	3	1	2	2	0	0	4	2	7.4	2	7	2	0	0	0	0	1	0	0	1	0	0	0	0	0	1	1	1	1	1	1	0	0	0	0	0	0	0	0	0	0	0	0	0	0	0
67	3	2	2	3	1	1	2	0	0	13	4	15.3	2	33	3	0	0	0	0	1	0	0	0	0	0	1	0	0	0	1	1	1	1	1	0	0	0	0	0	0	0	0	0	0	0	0	0	0	0
74	3	2	2	3	1	1	1	0	0	11	4	7.2	2	12	3	0	0	0	1	1	0	0	0	0	1	0	0	1	0	1	1	1	0	0	1	0	0	0	0	0	0	1	0	0	1	0	0	0	0
64	3	1	2	3	1	1	1	0	0	17	4	8.2	2	8	2	1	0	0	0	1	0	0	1	0	0	0	0	0	0	1	1	1	1	1	0	1	1	0	1	0	0	1	1	1	1	1	1	1	0
51	2	2	1	2	1	1	1	0	0	13	4	11.6	2	9	2	0	0	0	0	1	0	0	1	0	0	0	0	0	0	1	1	1	1	1	0	1	1	0	1	0	1	0	0	0	0	0	0	1	0
82	3	1	3	3	1	2	2	0	0	23	4	8.5	2	11	3	0	0	0	0	1	0	0	1	0	0	0	1	0	0	1	1	1	1	1	0	0	0	0	0	0	0	0	0	0	0	0	0	1	0
63	3	1	2	3	1	1	1	0	0	3	2	9.1	2	4	1	0	0	0	0	0	0	0	1	0	0	0	0	1	0	1	1	0	0	0	0	1	0	0	1	0	1	0	0	0	1	1	1	1	1
33	1	1	1	2	1	1	1	0	0	5	2	9.2	2	8	2	0	0	0	0	1	0	0	0	0	1	0	0	0	0	1	1	1	1	1	0	1	1	0	0	0	0	1	0	0	0	0	0	1	0
56	2	1	1	2	1	2	1	0	0	13	4	10.5	2	6	2	0	0	0	0	0	0	0	0	0	0	0	0	0	0	1	1	1	1	1	0	1	1	0	1	0	0	0	0	0	0	0	0	0	0
43	2	2	3	2	1	2	2	0	0	3	2	11	2	7	2	0	0	0	0	1	0	0	0	1	1	0	0	0	0	1	1	1	1	1	0	1	1	0	1	0	0	0	0	0	0	0	0	1	0
63	3	1	2	2	1	2	1	0	0	13	4	8	2	9	2	0	0	0	0	1	0	0	0	0	0	0	0	0	0	1	1	1	1	1	0	1	1	0	1	0	0	0	0	0	0	0	0	1	0
68	3	1	1	3	1	1	2	0	0	4	2	6.8	1	8	2	0	0	0	0	1	0	0	1	0	1	0	0	0	0	0	0	0	0	0	0	0	0	0	0	0	0	0	0	0	1	1	1	1	0
41	2	2	2	3	1	1	2	0	0	7	3	9.1	2	7	2	0	0	0	0	1	0	0	0	0	0	0	0	0	1	1	1	1	1	1	0	0	0	0	0	0	0	0	0	0	0	0	0	0	0
83	3	2	4	3	1	2	1	0	0	6	3	7.7	2	14	3	0	0	0	0	1	0	0	1	0	1	0	0	0	0	0	0	0	0	0	0	0	0	0	0	0	0	0	0	0	0	0	0	0	0
35	1	1	1	2	1	1	1	0	0	4	2	11.7	2	6	2	0	0	0	0	1	0	0	1	0	1	0	0	0	0	1	1	1	1	1	0	1	1	0	0	0	0	0	0	0	0	0	0	1	0
61	3	2	4	3	1	2	1	0	0	11	4	7.5	2	4	1	1	0	0	0	1	0	0	1	0	1	0	1	0	0	0	0	0	0	0	0	0	0	0	0	0	0	0	0	0	0	0	0	1	0
72	3	2	4	3	1	1	1	0	0	13	4	5.3	1	7	2	0	0	0	0	1	0	0	0	0	1	0	0	1	0	1	0	0	0	0	0	0	0	0	0	0	0	1	1	1	1	1	0	1	0
73	3	2	2	3	1	1	1	0	0	5	2	12.8	2	12	3	0	0	0	0	1	0	0	0	0	1	0	0	0	0	1	1	1	0	0	1	1	0	0	1	0	0	1	0	0	0	0	0	1	0
59	2	1	3	2	1	2	2	0	0	8	3	8.5	2	6	2	1	0	0	0	1	0	0	1	0	1	0	0	0	0	1	1	1	1	1	0	0	0	0	0	0	0	1	1	1	1	1	0	1	1
75	3	1	4	3	2	1	1	0	0	23	4	7.1	2	7	2	0	0	0	0	1	0	0	0	0	1	0	1	1	0	1	1	1	0	0	1	1	0	0	1	0	1	1	0	0	1	0	0	1	0
79	3	2	4	3	1	1	1	0	0	19	4	8.4	2	9	2	0	0	0	0	1	0	0	1	0	0	0	0	1	0	1	1	1	0	0	1	1	0	0	1	0	0	0	0	0	1	0	0	1	0
71	3	1	2	3	1	1	1	0	0	11	4	10.1	2	10	2	0	0	0	0	1	0	0	1	1	1	0	0	0	0	1	1	1	0	1	0	1	0	0	1	0	0	1	0	0	0	0	0	1	0
71	3	1	1	3	1	1	1	0	0	11	4	10.6	2	10	2	0	0	0	0	1	0	0	1	0	1	0	0	0	0	1	1	1	1	1	0	1	1	0	0	0	0	1	0	0	1	1	1	1	0
61	3	2	3	3	1	2	1	0	0	13	4	8.6	2	8	2	0	0	0	0	1	0	0	1	0	1	0	1	0	0	1	1	0	0	0	0	1	1	0	1	0	0	0	0	0	1	1	1	1	0
59	2	1	3	3	1	2	1	1	0	10	3	11.8	2	11	3	0	0	0	0	1	0	0	0	0	1	0	0	0	0	1	1	0	0	0	0	1	1	0	0	0	1	1	1	1	0	0	0	1	0
74	3	2	2	3	1	1	1	0	0	9	3	11.1	2	8	2	0	0	0	0	1	0	0	1	0	0	0	1	0	0	1	1	0	0	0	0	1	0	0	0	0	1	0	0	0	0	0	0	1	0
80	3	2	3	3	2	1	1	0	0	23	4	11.5	2	23	3	0	0	0	0	1	0	0	1	0	1	0	1	0	0	1	1	1	1	1	0	1	0	0	1	0	0	0	0	0	1	0	0	1	0
63	3	1	4	1	1	2	1	1	1	10	3	6.5	1	17	3	0	0	0	0	1	0	0	1	0	0	0	0	0	0	1	1	0	0	0	0	1	1	1	1	0	0	1	1	0	1	0	0	1	0
72	3	2	2	3	1	1	1	0	0	13	4	11.1	2	7	2	0	0	0	0	1	0	0	1	0	1	0	0	0	0	1	1	1	1	1	0	1	1	0	1	0	0	0	0	0	0	0	0	1	0
63	3	2	4	3	1	1	1	0	0	9	3	11.9	2	7	2	0	0	0	0	1	0	0	1	0	0	0	0	0	0	1	1	1	0	1	0	1	1	0	1	0	0	1	0	0	0	0	0	1	0
69	3	2	3	3	1	2	1	0	0	15	4	14.9	2	15	3	0	0	0	0	1	0	0	0	0	1	0	1	0	0	1	1	1	1	1	0	1	0	0	1	0	0	1	1	1	1	1	1	1	1
52	2	1	3	2	1	1	1	1	1	13	4	6.5	1	7	2	0	0	0	0	0	0	0	1	0	0	0	0	1	0	1	1	0	0	0	0	1	0	1	0	0	0	0	0	0	0	0	0	1	0
66	3	2	3	1	1	1	1	0	0	21	4	10.6	2	9	2	0	0	0	0	1	0	0	1	0	0	0	0	0	0	1	1	1	0	1	0	0	0	0	0	0	0	0	0	0	0	0	0	1	0
68	3	1	3	1	1	2	1	0	0	24	4	7.5	2	10	2	0	0	0	0	1	0	0	1	0	0	0	0	1	0	1	1	1	0	0	1	0	0	0	0	0	0	1	0	0	1	1	0	1	0
74	3	2	3	3	1	1	1	0	0	11	4	#NULL!	3	13	3	0	0	0	0	1	0	0	1	0	0	0	1	0	0	1	1	1	1	1	0	1	0	0	1	0	0	0	0	0	1	1	1	1	0
66	3	1	2	3	1	1	1	0	1	21	4	9.2	2	8	2	0	0	0	0	1	0	0	1	0	0	0	0	0	0	1	1	1	0	1	0	1	0	0	1	0	1	0	0	0	1	1	1	1	0
60	3	1	3	3	1	2	1	0	0	6	3	8.3	2	7	2	0	0	0	0	1	0	0	1	0	1	0	0	0	0	1	1	0	0	0	0	1	1	0	1	0	0	1	1	1	1	1	0	1	1
68	3	1	4	3	2	1	1	0	0	3	2	18.2	2	4	1	0	0	0	0	1	0	0	1	0	1	0	0	0	0	1	1	1	1	1	0	1	0	0	1	0	0	1	0	0	0	0	0	1	0
73	3	2	2	3	1	1	1	0	0	18	4	7.1	2	8	2	0	0	0	0	1	0	0	1	0	0	0	1	0	0	1	1	0	0	0	0	1	0	0	1	0	1	1	0	0	1	1	1	1	1
71	3	2	4	3	1	2	1	0	0	10	3	9.4	2	7	2	0	0	0	0	1	0	0	1	0	0	0	1	0	0	1	1	1	1	1	0	1	1	0	0	0	0	1	0	0	0	0	0	1	0
66	3	2	3	3	1	1	1	0	0	13	4	9.1	2	12	3	0	0	0	0	1	0	0	1	0	0	0	0	0	0	1	1	1	0	0	1	1	1	0	1	0	0	0	0	0	1	1	1	1	0
81	3	2	2	3	2	2	1	0	0	12	4	7.3	2	17	3	0	0	0	0	0	0	0	1	1	0	0	0	0	0	1	1	1	0	0	1	1	0	0	1	0	0	0	0	0	0	0	0	1	1
44	2	1	1	2	1	1	1	0	0	13	4	11.2	2	8	2	0	0	0	0	1	0	0	0	0	0	0	0	0	0	1	1	1	0	1	0	1	1	0	0	0	0	0	0	0	0	0	0	1	0
60	3	2	4	1	1	2	1	0	0	33	4	9.7	2	9	2	0	0	0	0	1	0	0	0	0	0	0	0	0	0	1	1	1	1	1	0	1	0	0	1	0	0	0	0	0	1	0	0	1	0
45	2	1	2	3	1	2	1	1	0	13	4	11.1	2	15	3	0	0	0	0	1	0	0	1	1	0	0	0	0	0	1	1	1	1	1	0	0	0	0	0	0	0	1	1	1	1	0	0	1	0
47	2	2	1	2	1	1	1	0	0	3	2	8.1	2	9	2	0	0	0	0	1	0	0	1	0	1	0	0	0	0	1	1	1	1	1	0	1	1	0	0	0	0	1	0	0	0	0	0	1	0
46	2	1	1	2	1	1	1	0	0	11	4	10.1	2	10	2	0	0	0	0	1	0	0	0	0	1	0	0	0	0	1	1	1	0	1	0	1	1	1	1	0	0	0	0	0	0	0	0	1	0
62	3	2	3	3	2	1	1	0	0	3	2	10.5	2	6	2	0	0	0	0	1	0	0	1	0	1	0	0	0	0	1	1	1	1	1	0	1	1	0	0	0	0	1	0	0	0	0	0	1	0
55	2	2	2	2	1	1	1	0	0	10	3	7.7	2	6	2	0	0	0	0	0	0	0	0	0	0	0	0	0	0	1	1	0	0	0	0	1	1	0	0	0	0	1	0	0	0	0	0	0	0
34	1	1	2	1	1	1	1	0	0	4	2	10.4	2	11	3	0	0	0	0	1	0	0	0	0	1	0	0	0	0	1	1	1	0	0	1	1	1	0	0	0	0	1	0	0	0	0	0	1	0
42	2	2	2	2	1	1	1	0	0	9	3	9.8	2	5	1	0	0	0	0	1	1	1	0	0	0	1	0	0	0	1	1	1	0	1	0	1	0	0	1	0	0	0	0	0	1	0	0	1	0
54	2	2	3	3	1	2	1	0	0	6	3	8.7	2	7	2	0	0	0	0	1	0	0	0	0	0	0	1	0	0	1	1	1	0	1	0	1	0	1	1	0	0	0	0	0	1	0	0	1	0
65	3	1	3	1	1	1	1	0	0	13	4	10.5	2	15	3	0	0	0	0	1	0	0	1	0	0	0	0	0	0	1	1	1	0	0	1	1	1	0	1	0	0	0	0	0	1	1	1	1	0
58	2	1	2	2	1	2	2	0	0	3	2	14.8	2	7	2	0	0	0	0	1	0	0	1	0	1	0	0	0	0	1	1	1	1	1	0	1	0	0	1	0	0	0	0	0	0	0	0	1	0
57	2	1	2	1	1	1	1	1	0	7	3	11.2	2	7	2	0	0	0	0	1	0	0	1	0	0	0	0	1	0	1	1	1	0	1	0	1	1	0	1	0	0	0	0	0	1	1	1	1	0
81	3	2	3	3	2	1	1	0	0	8	3	6.1	1	7	2	0	0	0	1	1	0	0	1	0	0	0	0	0	0	1	1	0	0	0	0	1	0	0	0	0	1	0	0	0	1	0	0	1	0
80	3	2	3	3	1	2	1	0	0	23	4	5.9	1	7	2	0	0	0	0	1	0	0	1	0	1	0	0	0	0	1	1	0	0	0	0	1	1	0	1	0	0	0	0	0	1	1	1	1	0
39	1	1	3	2	1	2	1	0	0	5	2	8.6	2	12	3	0	0	0	0	1	0	0	0	0	0	0	1	0	0	1	1	1	0	1	0	1	1	0	1	0	0	0	0	0	0	0	0	1	0
62	3	2	4	3	1	2	1	0	0	11	4	6.8	1	6	2	0	0	0	0	1	0	0	0	0	0	0	0	0	0	1	1	1	0	0	1	0	0	0	0	0	0	0	0	0	0	0	0	1	0
69	3	1	1	3	1	1	1	0	0	8	3	7.1	2	10	2	0	0	0	0	0	0	1	1	0	0	0	1	0	0	1	1	1	0	0	1	1	0	0	1	0	0	0	0	0	1	1	1	1	0
44	2	2	4	2	1	2	2	0	0	4	2	15.8	2	6	2	0	0	0	0	1	0	0	0	0	0	0	0	0	0	1	1	1	1	1	0	1	1	0	1	0	0	1	0	0	0	0	0	0	0
82	3	1	3	3	1	2	1	0	0	3	2	6.8	1	6	2	0	0	0	0	1	0	0	1	1	0	0	0	0	0	1	1	0	0	0	0	1	0	0	1	0	1	1	0	0	1	1	1	1	1
69	3	2	4	3	2	2	1	0	0	13	4	6.4	1	7	2	0	0	0	0	1	0	0	1	0	0	0	0	0	0	1	1	0	0	0	0	1	1	0	1	0	1	0	0	0	1	1	1	1	1
55	2	2	2	2	1	1	1	0	0	15	4	6	1	8	2	0	0	0	0	1	0	0	0	0	1	0	1	0	0	1	1	1	0	0	1	1	0	0	1	0	0	1	0	0	0	0	0	1	0
81	3	2	3	3	1	1	1	0	0	3	2	9.1	2	26	3	0	0	0	0	1	0	0	1	0	0	0	0	0	0	1	1	0	0	0	0	1	1	0	1	0	0	1	1	1	1	1	1	1	0
69	3	2	3	3	1	2	2	0	0	12	4	8.3	2	8	2	0	0	0	0	1	0	0	0	0	0	0	1	0	0	1	1	1	0	0	1	1	1	0	1	0	0	0	0	0	1	1	1	1	0
64	3	1	3	3	1	1	1	0	0	18	4	10.5	2	6	2	0	0	0	0	1	0	0	1	0	1	1	0	0	0	1	1	1	1	1	0	1	1	0	1	0	0	0	0	0	1	1	1	0	0
42	2	2	2	2	1	2	2	0	0	3	2	7.4	2	6	2	0	0	0	0	1	0	0	0	0	1	0	0	0	0	1	1	1	1	1	0	0	0	0	0	0	0	0	0	0	0	0	0	0	0
51	2	1	2	2	2	2	1	1	1	13	4	11.8	2	6	2	0	0	0	0	1	0	0	1	1	0	0	0	0	0	1	1	0	0	0	0	1	1	0	1	0	0	0	0	0	1	0	0	0	0
79	3	2	3	3	2	2	1	0	0	20	4	6.3	1	12	3	0	0	0	0	1	0	0	1	0	0	1	0	0	0	1	1	0	0	0	0	1	0	0	1	0	0	0	0	0	0	0	0	1	0
82	3	2	1	3	1	1	1	0	0	23	4	9.3	2	62	3	0	0	0	0	1	0	0	1	0	0	0	0	0	0	1	1	1	1	1	0	0	0	0	0	0	0	1	0	0	1	1	1	1	1
65	3	2	3	2	2	2	1	0	0	18	4	9.9	2	4	1	0	0	0	0	1	0	0	1	0	0	0	0	0	0	1	1	1	1	1	0	1	1	0	1	0	0	1	1	1	1	1	1	1	0
62	3	2	4	3	1	1	1	0	0	13	4	8.4	2	6	2	0	0	0	0	1	0	0	0	0	0	0	1	0	0	1	1	1	0	1	0	1	1	0	1	0	0	0	0	0	0	0	0	1	0
62	3	2	2	3	1	1	1	0	0	18	4	12	2	15	3	0	0	0	0	1	0	0	1	0	1	0	0	0	0	1	1	1	1	1	0	0	0	0	0	0	0	1	0	0	1	1	1	1	1
92	3	2	4	3	1	1	1	0	0	23	4	5.2	1	17	3	0	0	0	1	1	0	0	1	0	1	0	0	0	0	0	0	0	0	0	0	0	0	0	0	0	0	0	0	0	0	0	0	0	0
58	2	1	2	2	1	1	1	0	0	13	4	9.7	2	3	1	0	0	0	0	0	0	0	1	0	0	0	0	0	0	1	1	0	0	0	0	1	1	0	0	0	1	1	1	1	1	1	0	1	0
87	3	1	2	3	1	1	1	0	0	3	2	12	2	15	3	0	0	0	0	1	1	0	0	1	0	0	0	1	0	1	0	0	0	0	0	0	0	0	0	0	0	1	1	1	1	1	0	1	1
82	3	1	1	3	1	1	1	0	0	19	4	10.3	2	17	3	0	0	0	0	1	0	0	1	0	1	1	0	0	0	1	1	1	1	1	0	1	0	0	1	0	0	0	0	0	1	1	0	1	0
51	2	2	2	2	1	1	1	0	0	13	4	7.2	2	13	3	1	0	0	0	1	0	0	1	0	0	0	0	0	0	1	1	1	0	1	0	1	0	0	1	0	0	0	0	0	0	0	0	1	0
61	3	1	2	2	1	1	1	1	0	9	3	7.5	2	8	2	1	0	0	0	1	0	0	1	0	1	0	0	0	0	1	1	1	0	0	1	1	0	0	1	0	0	0	0	0	0	0	0	1	0
69	3	2	3	3	1	1	1	0	0	23	4	7.2	2	8	2	0	0	0	0	1	0	0	1	0	1	0	0	0	0	1	1	1	0	0	1	1	1	0	1	0	0	1	1	1	1	1	1	1	1
72	3	2	2	3	1	1	1	0	0	23	4	9.3	2	21	3	0	0	0	0	1	0	0	1	1	1	0	0	0	0	1	1	1	1	1	0	1	1	0	1	0	0	0	0	0	1	1	1	1	0
79	3	1	3	3	1	1	1	1	1	23	4	7.4	2	10	2	0	0	0	0	0	0	0	1	0	1	0	0	0	0	1	0	0	0	0	0	0	0	0	0	0	0	1	0	0	0	0	0	1	0
54	2	1	2	1	1	2	1	0	1	3	2	9.2	2	18	3	0	0	0	0	1	0	0	1	0	1	0	0	0	0	1	1	1	1	1	0	1	1	0	0	0	0	0	0	0	0	0	0	1	0
67	3	2	4	3	1	1	2	0	0	4	2	6.4	1	8	2	0	0	0	0	1	0	0	1	0	0	0	1	0	0	0	0	0	0	0	0	0	0	0	0	0	0	0	0	0	0	0	0	0	0
46	2	2	2	2	1	2	1	0	0	3	2	12.1	2	4	1	0	0	0	0	1	0	0	1	0	0	0	0	0	0	1	1	1	1	1	0	1	0	0	1	0	0	1	0	0	0	0	0	1	0
68	3	1	3	3	2	1	1	0	1	11	4	9.4	2	6	2	0	0	0	0	1	0	0	1	0	0	0	0	0	0	1	1	1	0	1	0	1	1	0	0	0	0	0	0	0	1	1	1	1	0
50	2	2	3	3	1	2	2	0	0	11	4	14.5	2	19	3	0	0	0	1	1	0	0	0	0	0	0	0	0	0	1	1	1	1	1	0	1	1	0	1	0	0	0	0	0	1	0	0	0	0
62	3	2	3	3	1	1	1	0	0	8	3	9.8	2	9	2	0	0	0	0	1	0	0	1	0	1	0	0	0	0	1	1	1	0	0	1	0	0	0	0	0	0	0	0	0	1	0	0	1	0
79	3	2	3	3	2	2	1	0	0	13	4	9.6	2	6	2	1	0	0	0	1	0	0	1	0	0	0	0	0	0	1	1	1	1	1	0	1	0	0	1	0	0	0	0	0	1	0	0	1	0
62	3	1	3	3	1	2	1	1	0	6	3	8.4	2	10	2	0	0	0	0	1	0	0	0	0	1	0	0	0	0	1	1	0	0	0	0	1	1	0	1	0	0	1	1	1	1	1	1	1	0
60	3	1	2	2	1	2	1	0	1	10	3	6.5	1	6	2	0	0	0	0	1	0	0	0	0	0	0	0	0	0	1	1	1	0	0	1	1	1	0	0	0	0	0	0	0	0	0	0	1	0
76	3	2	4	3	1	1	1	0	0	13	4	16.9	2	19	3	0	0	0	0	1	0	0	1	0	1	1	0	0	0	1	1	1	1	1	0	1	0	0	1	0	0	1	1	1	1	1	0	1	0
75	3	1	2	3	2	1	1	0	0	3	2	13.6	2	12	3	0	0	0	0	1	0	0	1	0	0	0	0	0	0	1	1	1	0	1	0	1	1	1	1	0	0	1	1	1	1	1	1	1	0
71	3	1	3	1	1	2	1	0	0	16	4	8.6	2	13	3	0	0	0	0	1	0	0	1	0	1	1	0	1	0	1	1	0	0	0	0	1	0	0	1	0	0	0	0	0	0	0	0	0	0
67	3	2	3	3	1	1	1	0	0	7	3	10.7	2	7	2	0	0	0	0	1	0	0	0	0	0	0	1	0	0	1	1	1	0	1	0	1	1	0	0	0	1	0	0	0	1	0	0	1	0
75	3	2	3	3	2	2	1	0	0	23	4	8.2	2	8	2	1	0	0	0	1	0	0	1	0	0	0	0	0	0	1	1	1	1	1	1	0	0	0	0	0	0	0	0	0	1	1	1	1	0
66	3	2	2	3	1	2	1	0	0	13	4	7.7	2	6	2	0	0	0	0	0	0	1	0	0	1	0	0	0	0	1	1	0	0	0	0	1	1	0	0	0	0	0	0	0	1	0	0	0	0
60	3	1	2	2	1	1	1	0	0	13	4	8.3	2	7	2	0	0	0	0	1	0	0	1	0	0	0	1	0	0	1	1	1	0	1	0	1	1	0	1	0	1	0	0	0	1	1	1	1	0
94	3	1	3	3	2	1	1	0	0	33	4	6.6	1	6	2	0	0	0	0	1	0	0	1	0	0	0	0	1	0	1	1	0	0	0	0	1	0	0	1	0	1	0	0	0	1	1	0	1	0
55	2	2	2	2	1	2	1	0	0	14	4	7.5	2	11	3	1	0	0	0	1	0	0	0	0	1	0	1	0	0	1	1	1	1	1	0	1	1	0	0	0	0	1	1	1	0	0	0	1	0
49	2	1	1	2	1	2	1	1	1	5	2	6.5	1	11	3	0	0	0	0	1	0	0	1	0	1	0	0	0	0	1	1	0	0	0	0	1	1	0	1	0	0	1	0	0	0	0	0	1	0
49	2	2	2	2	1	1	1	0	0	2	2	11.6	2	5	1	0	0	0	0	1	0	0	0	0	0	0	1	1	0	1	1	1	0	1	0	1	0	1	0	0	0	0	0	0	0	0	0	1	0
65	3	2	3	3	1	1	1	0	0	13	4	12.6	2	7	2	1	0	0	0	1	0	0	0	0	1	0	1	0	0	1	1	1	1	1	0	0	0	0	0	0	0	1	0	0	1	0	0	0	0
71	3	2	4	3	1	2	1	0	0	16	4	7.6	2	10	2	1	0	0	0	0	0	0	1	0	0	0	0	0	0	1	1	1	0	1	0	1	0	0	1	0	1	1	0	0	1	0	0	1	0
83	3	2	2	3	1	1	1	0	0	3	2	8.8	2	12	3	0	0	0	0	1	0	1	1	0	0	0	0	0	0	1	1	1	1	1	0	1	0	0	1	0	0	1	0	0	0	0	0	1	0
57	2	2	2	3	1	2	1	0	0	10	3	6.1	1	15	3	0	0	0	0	0	0	0	1	1	0	0	1	0	0	1	1	0	0	0	0	1	1	1	0	0	0	0	0	0	1	1	1	1	0
78	3	1	2	3	1	1	1	0	0	23	4	5.6	1	5	1	0	0	0	0	1	0	1	1	0	0	0	0	0	0	1	1	0	0	0	0	1	0	1	1	0	0	0	0	0	0	0	0	1	0
59	2	1	2	2	1	2	1	0	0	13	4	13.4	2	5	1	0	0	0	0	1	0	0	0	0	0	0	0	0	0	1	1	1	1	1	0	0	0	0	0	0	0	0	0	0	0	0	0	1	0
48	2	1	3	1	1	1	1	1	1	9	3	7.5	2	6	2	0	0	0	0	1	0	0	1	0	0	0	0	1	0	1	1	0	0	0	0	1	1	0	1	0	0	1	0	0	1	1	1	1	0
79	3	1	4	3	1	1	2	0	0	4	2	6.6	1	7	2	0	0	0	0	1	0	0	1	0	0	0	0	1	0	1	1	0	0	0	0	1	0	0	1	0	0	0	0	0	1	1	1	1	0
83	3	1	2	3	1	2	1	0	0	13	4	7	2	14	3	0	0	0	0	1	0	0	1	0	0	0	0	0	0	1	1	1	0	1	0	1	0	0	1	0	1	1	1	1	1	1	1	1	0
50	2	1	2	1	1	1	1	1	0	5	2	9.8	2	8	2	0	0	0	0	1	0	0	1	1	1	0	0	0	0	1	1	1	0	1	0	1	1	0	1	0	0	0	0	0	1	1	1	1	0
60	3	1	4	3	2	2	1	1	1	7	3	9.9	2	7	2	1	0	0	0	1	0	0	1	0	0	0	0	0	0	1	1	1	0	0	1	1	1	0	0	0	0	0	0	0	1	0	0	1	0
58	2	2	3	3	1	1	1	0	0	3	2	9.9	2	8	2	0	0	0	0	1	0	0	0	0	0	0	1	0	0	1	1	1	1	1	0	0	0	0	0	0	0	0	0	0	0	0	0	0	0
65	3	2	4	3	1	1	1	0	0	20	4	8.2	2	10	2	0	0	0	0	1	0	0	1	0	1	0	1	0	0	1	1	1	1	1	0	0	0	0	0	0	0	0	0	0	0	0	0	1	0
82	3	1	1	3	1	1	1	0	0	23	4	7.3	2	6	2	0	0	0	0	1	0	0	1	0	0	0	0	0	0	1	1	1	0	0	1	1	0	0	1	0	0	0	0	0	0	0	0	1	0
68	3	1	2	3	1	1	1	1	1	5	2	6.2	1	6	2	0	0	0	0	0	0	1	1	1	1	0	0	0	0	1	1	0	0	0	0	1	1	0	1	0	0	0	0	0	1	1	0	1	0
60	3	2	4	3	1	1	1	0	0	10	3	9.8	2	9	2	0	0	0	0	1	0	0	1	0	1	0	0	1	0	1	1	1	0	0	1	1	1	0	1	0	0	0	0	0	1	1	1	1	0
85	3	1	3	3	1	1	1	0	0	23	4	10.4	2	8	2	0	0	0	0	1	0	0	1	0	0	0	0	0	0	1	1	1	0	0	1	1	0	0	1	0	0	0	0	0	1	1	1	1	0
63	3	2	2	3	1	1	1	0	0	15	4	10.9	2	10	2	0	0	0	0	1	0	0	1	0	0	0	0	0	0	1	1	1	1	1	0	1	1	0	0	0	0	0	0	0	1	1	1	1	1
62	3	2	4	3	1	2	1	0	0	23	4	9.8	2	13	3	1	0	0	0	0	0	0	1	0	1	0	0	0	0	1	1	1	1	1	1	1	0	0	1	0	0	0	0	0	0	0	0	1	0
69	3	1	4	2	1	1	1	1	0	18	4	11.1	2	22	3	1	0	0	0	1	0	0	1	0	1	0	0	0	0	1	1	1	1	0	0	0	0	0	0	0	0	1	0	0	0	0	0	1	0
[truncated: 1,371 more rows]
[truncated: 16 more columns]

## Sheet: Variables' name
Age1	1	18-39 years old
	2	40-59 years old
	3	60 years and over
Sex	1	male
	2	female
Education	1	University/college
	2	Class 7-12
	3	Class 1-6
	4	No qualifications
Occupation	1	Manual workers
	2	Non-manual workers
	3	Never worked/retired
Marriage	1	Married
	2	Single/divorced/widowed
Residence	1	Urban
	2	Rural
Healthinsurance	1	Yes
	2	No
Currentsmoking	0	No
	1	Yes
Currentdrinking	0	No
	1	Yes
Duration1	1	<=1 year
	2	>1-5 years
	3	>5-10 years
	4	>10 years
HbA1c1	1	<7%
	2	>=7%
	3	Missing
LOS1	1	<=5 days
	2	>5-10 days
	3	>10 days
InfectiousD	0	No	A00-B99
	1	Yes
NeoplasmsD1	0	No	C00-D48
	1	Yes
NeoplasmsD2	0	No neoplasms
	1	Malignant
	2	Benign
BloodD	0	No	D50-D89
	1	Yes
EndocrineD	0	No	E00-E90*
	1	Yes
MentalD	0	No	F00-F99
	1	Yes
NervousD	0	No	G00-G99
	1	Yes
CirculationD	0	No	I00-I99
	1	Yes
RespiratoryD	0	No	J00-J99
	1	Yes
DigestiveD	0	No	K00-K93
	1	Yes
SkinD	0	No	L00-L99
	1	Yes
MusculoskeletalD	0	No	M00-M99
	1	Yes
GenitourinaryD	0	No	N00-N99
	1	Yes
PregnancyD	0	No	O00-O99
	1	Yes
useA	0	No	Alimentary tract and metabolis (A)
	1	Yes
useA10	0	No	Drugs used in diabetes
	1	Yes
useA10A	0	No	Insulin and analogues
	1	Yes
useA10AB	0	No	Insulins and analogues for injection, fast-acting
	1	Yes
useA10ACAE	0	No	Insulin and analogues for injection, intermediate/long-acting
	1	Yes
useA10AD	0	No	Insulin and analogues for injection, intermediate or long-acting combined with fast-acting
	1	Yes
useA10B	0	No	Blood glucose lowering drugs,excl.insulins
	1	Yes
useA10BA	0	No	Biguanides
	1	Yes
useA10BB	0	No	Sulfonamides
	1	Yes
useA10BF	0	No	Alpha glucosidase inhibitors
	1	Yes
useA10BG	0	No	Thiazolidinediones
	1	Yes
useA10bx0203	0	No	Repaglinide/nateglinide
	1	Yes
useA2	0	No	other A drugs
	1	Yes
useA02	0	No	Drugs for acid related disorders
	1	Yes
useA02BC	0	No	Proton pump inhibitors
	1	Yes
useB	0	No	Blood and blood forming organs
	1	Yes
useB01	0	No	Antithrombotic agents
	1	Yes
useB01AC06	0	No	Acetylsalicylic acid
	1	Yes
useC	0	No	Cardiovascular system
	1	Yes
useC01	0	No	Cardiac therapy
	1	Yes
useC03	0	No	Diuretics
	1	Yes
useC07	0	No	Beta blocking agents
	1	Yes
useC08	0	No	Calcium channel blockers
	1	Yes
useC09	0	No	Agents acting on the renin-angiotensin-aldosterone system
	1	Yes
useC09DA	0	No	Angiotensin II antagonists and diuretics
	1	Yes
useC09DB	0	No	Angiotensin II antagonists and calcium channel blockers
	1	Yes
useC10	0	No	Lipid modifying agents
	1	Yes
useC10AA	0	No	HMG CoA reductase inhibitors
	1	Yes
useC10BX03	0	No	Atorvastatin and amlodipine
	1	Yes
useG	0	No	Gentio urinary system and sex hormones
	1	Yes
useJ	0	No	Anti-infectives for systemic use
	1	Yes
useM	0	No	Musculoskeletal system
	1	Yes
useN	0	No	Nervous system
	1	Yes
useR	0	No	Respiratory system
	1	Yes
Polypharmacy	0	No
	1	Yes
